# Supplementary material for: Quantitative reconstruction of leukocyte subsets using DNA methylation
Source: Genome Biol. 2014 Mar 5;15(3):R50. doi: 10.1186/gb-2014-15-3-r50 (PMC4053693; doi:10.1186/gb-2014-15-3-r50)
Supplement: Additional file 2: Table S1 — Which shows the results of the LME model applied to purified WBC HDMA data for the 96 gene regions placed on the LDMA, along with other annotations for the gene regions, including which regions were selected for final analyses using each platform. [file gb-2014-15-3-r50-S2.xlsx]

## Sheet: 131105 Suppl Table S1 CpG loci.
Supplementary Table S1: Annotation of CpG loci used on an Illumina Veracode Custom GGMA microarray (the LDMA platform).
ID_REF	Sequence	Genome_Build_Version	Chromosome	Coordinate	Source	Source_Version	Ilmn_Id	Cpg_Island	Tss_Coordinate	Cpg_Offset	Gene_Id	Symbol	Accession_Id	Optimal_Set
cg00071250	GCCAGCCCCAGCAAACGGTTTTACTTCTTCTCAGTCCTGTAGAGGCTGAGGTGTCAAGGA[CG]GGACCCTGTTGCTGACTGCTCAAGAGGAGGCAAGCTGGATCTCTCTTATAGAGTTTCCAT	36	1	170894886	NCBI	36	cg00071250-36_T_U_2020167499	FALSE	170894808	0	FASLG	FASLG	NM_000639.1	N
cg00226923	TCTCCACTGAACCTGGTCTGTGTCCTGGAGTGCAGGGCCTGAGCCTCGGTGCTCTTGGTA[CG]TGAAGTGCCTGGAACAGCTTCACGCTCCAGTAACTGTGAACCCCTGGGGCCTCACATGCC	36	6	37080005	NCBI	36	cg00226923-36_T_U_2020167503	FALSE	37081401	0	FGD2	FGD2	NM_173558.2	Y
cg00431549	GATCATGTGTTTGTGGCAACTTCCTCTGTGGGCTTTTGCCCAGGTCTGTCCCCAAGCATA[CG]ATGGCCAAAACTTCTGCACCAGAGCAGCATCCTGTGTAACACAGTCAGGTCCAGCAGTTA	36	12	14930292	NCBI	36	cg00431549-36_B_U_2020167508	FALSE	14930095	0	MGP	MGP	NM_000900.2	N
cg00491404	AGCTTCTCTGCTAGTGGCCACAGGCAGAGCCTGCCTTTGATGAGGTTACAGAGGCAGCCA[CG]CCTGTGCTCTTTGGACTCTGGTGGGTGGGGAGGCTTCCTGGTCACTAACCGCTCAACATC	36	1	110108114	NCBI	36	cg00491404-36_T_U_2020167509	FALSE	110108087	0	EPS8L3	EPS8L3	NM_024526.2	Y
cg00546897	CACCCACGGGGCCAGGCTGGCACAACGCCCCAACGCTGCAATCCTGGGAAGAGTCACACG[CG]CCCTCCCGGGACCCACGTGACCATCAAGGGAGTGTGGAGGACACATCCCTCGGGGGTGAC	36	21	44056660	NCBI	36	cg00546897-36_T_U_2020167511	FALSE	44056876	0	LOC284837	LOC284837	NM_194310.1	N
cg00554250	TGGCTTCCTCTCTGAGGATGCAGCTGCTGCCTCCCTGGGCCTGGCTGCTTGCATCCTGTG[CG]CCTGGCTTCCACAGCTCCACCGCAGAGTCTGAGCTCCAAAAGAGAGGCACAAGGGGGTCT	36	11	47237946	NCBI	36	cg00554250-36_B_U_2020167514	FALSE	47237309	0	NR1H3	NR1H3	NM_005693.1	N
cg00620024	TTTTTGTAGCTACAGATAGAATAGAGATCTTTGTCTATTTTGTTCACGAAGTACTGCAAG[CG]CCTTGAGCTGTACCTGGCACATCTTTGTTGCTCAGCAAAGAGTGGTTGGATAAACGAACG	36	9	126992712	NCBI	36	cg00620024-36_T_U_2020167515	TRUE	126991886	0	PPP6C	PPP6C	NM_002721.3	N
cg00673191	ACCAAATGAGAGAGCCATTTGGGGATACAAATCATTCCCAACCCAGAGCTACAGAAGACA[CG]TGTCCACAAACACAACTGTGCACAAACTCACTGGGCAATCCTGTTCAAATATTTAGCAAG	36	21	36458793	NCBI	36	cg00673191-36_B_U_2020167518	FALSE	36458709	0	DOPEY2	DOPEY2	NM_005128.2	N
cg00739120	TCTCTACGGACTTCCTCGGTGATACCCACTCGTCCATCTTCGATGCTAAGGCCGGCATTG[CG]CTCAATGACAATTTCGTGAAGCTCATTTCATGGTAAGGGGGAAGGAGCTGGAGACTTAGA	36	19	40727715	NCBI	36	cg00739120-36_T_U_2020167519	TRUE	40728385	0	NIFIE14	NIFIE14	NM_032635.2	N
cg00795812	CGCGCCAGCTGTCAGGCGGTTTCTAGCCTCGCTTCGGTTATTTTAAGCTGATGAGCCTGA[CG]CATCTCATCACTAATATCAGCAGTTTCATTTCTCCTGTTTTCCATTCGCTGTAATAAAAT	36	2	242450682	NCBI	36	cg00795812-36_B_U_2020167522	TRUE	242449731	0	PDCD1	PDCD1	NM_005018.1	N
cg00899659	CATTTACAGGAAAGGAACCAAGGCTCAGAGAAGAAATGTGCTCCGTTCACCGTGTGTAAG[CG]GACGACCCAGAATTGGAATGGTTCTTTGTGGCTCCAAAGTCTGATTTCAACACACCCCTT	36	10	44815977	NCBI	36	cg00899659-36_T_U_2020167525	FALSE	44815928	0	ZNF22	ZNF22	NM_006963.3	Y
cg01031251	GGGAGACCTGACCTGAAAGGACCCCCTTCAAGTGATAGGGCAGAGCACAGATTGCAAAAA[CG]CATATTAAGAAATCACTCTTGGCCGGGCGCGGTGGCTCATGCCTGTAATCCCAGCACTTT	36	1	26728010	NCBI	36	cg01031251-36_B_U_2020167528	TRUE	26728836	0	RPS6KA1	RPS6KA1	NM_001006665.1	N
cg01124420	TCCCAGGCAGCCCTGCTGGCCCCTAAGGACATAGAGTACCTGCTTCTGAGAGGGCTGCCA[CG]GTGGCCACCTGTGAAGCCTGTCACCCAGAACTGGATGGTACCTGACTTTCTTCATAGACC	36	2	108971950	NCBI	36	cg01124420-36_T_U_2020167531	FALSE	108972260	0	EDAR	EDAR	NM_022336.1	N
cg01182697	TTTAACATTCCTAACAGACTACATTTTGCAAAAGAATAACAACGAAGGGGACTTGTCCTA[CG]AGCTAGCACACATGGTGTAAACCGGAGTAATTACAAGGGTGTAGCAGGGGTGTGCAGAAA	36	1	54293020	NCBI	36	cg01182697-36_T_U_2020167533	FALSE	54291699	0	TMEM59	TMEM59	NM_004872.3	N
cg01278291	GGCCTCCCTTGACCACTCCACGCTGTCCGAGAGCTCAAAGGCCCTCACGGTATACACTCA[CG]CTGGGCATCCAGTCCACATGGGACCCACAGCCCTGAATGGCCCCAACCACGTGAGTGTGG	36	5	176869969	NCBI	36	cg01278291-36_B_U_2020167540	FALSE	176869459	0	DOK3	DOK3	NM_024872.1	N
cg01344171	CCTCCTCCCCACGGAGGCCTAGGCATCAGCCCCCTCCCTCATCCTTTCCAGAGTTTGGGA[CG]GGATGTCTTCAGTTGCCACGGCCACAGTATGGCTTCCCCTACAGTTAGGCTACAGTTGGG	36	6	43720625	NCBI	36	cg01344171-36_B_U_2020167542	TRUE	43720788	0	C6orf206	C6orf206	NM_152732.2	N
cg01441777	AGGGAAGATACGGCTATTATAGAAGTGACTCCTCCCAGGAACTGTGCTTCCGGGATTGGA[CG]CAGGGCCTCAGGCATTTTGCGTGTCCACAGTCACAACTGTGTGAATATAGGTGTGTCATA	36	22	37044362	NCBI	36	cg01441777-36_B_U_2020167544	TRUE	37044035	0	CSNK1E	CSNK1E	NM_001894.4	N
cg01599709	GTCGGCATCGGTGCGTGTTGGTCAGGGGTCTGGGCGGGTGTCTGATGCGGCCTGGCCTCT[CG]CCCGCAGTTCTCTCGGCACTGGTGACTGGCGAGAGCCTGGAGCGGCTTCGGAGAGGGCTA	36	5	139705861	NCBI	36	cg01599709-36_B_U_2020167546	TRUE	139706358	0	HBEGF	HBEGF	NM_001945.1	N
cg01614759	TGGCTTGGTGGTTATAGCAGTGGAAGTGTTGAAAGTGGCTTGATAATGAATATATTTTAA[CG]ATGAAGCCGACAGAATTTGTGGATAAATCACAGGTGAATTTTGGATGAAAAAAAGAAGAG	36	10	44815441	NCBI	36	cg01614759-36_T_U_2020167547	FALSE	44815928	0	ZNF22	ZNF22	NM_006963.3	N
cg01623438	CCCAAAGGAAGATTCCACTTGGCGCAGGCATCAGGAGTTATCCAATGTGACTTCCAAAGA[CG]CCTTGAAAAGGTTTTCTGCTAACGAAACTCTTCTTAGTCAAATGAGGAACCAAAAGCAGA	36	20	57016289	NCBI	36	cg01623438-36_B_U_2020167550	FALSE	57015697	0	CTSZ	CTSZ	NM_001336.2	N
cg02039171	GCCCGGGGAGCTAGGGGACATGTGTGAGCATGAGGCCTCCATTGACCTCTCCGCCTACAT[CG]AGTCTGGGGAAGAGCAGCTTCTCTCCGATCTCTTTGCCGTGAAGCCAGCGCCTGAGGCCA	36	14	22658002	NCBI	36	cg02039171-36_T_U_2020167551	TRUE	22658314	0	CEBPE	CEBPE	NM_001805.2	N
cg02082571	TGAGTATGTCTGGGAAACACAAGAGTCCCAGAAGATTGAGTGGCCTGCAGATACGCATTA[CG]GGGTGTACATTTGTATTGTGGAGAAGAAAAGATTTTGTGCCACTCTCTTCAGCCTCCACT	36	12	8167985	NCBI	36	cg02082571-36_T_U_2020167553	FALSE	8167495	0	CLEC4A	CLEC4A	NM_016184.2	N
cg02212836	CAGCTGCAGTGGAGGCGGCGGTGGGAAAGCCTGGCCCACACACGTGGTCTGTAGCGACAG[CG]GCTTGGAAGTGCTCTACCAGAGTTGCGGTAAGCCCTTGCAGTACACCCATGTGTGTTTAT	36	6	6534074	NCBI	36	cg02212836-36_T_U_2020167557	FALSE	6533933	0	LY86	LY86	NM_004271.3	N
cg02225847	CAGCCCCTTGCCCAAACCAGTTCTGCAGAGAGCCCAGGCCCGGCTGTTGCAGGAACCTTG[CG]CCAACCTCCATTTCCAGGGAAAAGCTCCGTTCCCCGACAAGGACGATCCTCTCCGGCTTC	36	16	66120919	NCBI	36	cg02225847-36_B_U_2020167560	TRUE	66120255	0	FAM65A	FAM65A	NM_024519.2	N
cg02240622	TTTCTGTGCTGGGAATTCCCTTAGCTCCAGCCTCCACTGGGCAGTTTATTATCTTAATTC[CG]CATGAAGAGTGTCCTCCCTCACCCTCCACCCTGCCCTGGACCAGACCTCCAGCCGCGACA	36	15	38388759	NCBI	36	cg02240622-36_B_U_2020167562	FALSE	38387330	0	PLCB2	PLCB2	NM_004573.1	N
cg02329886	GAGCTAAGGTCAAAGAAAGAACCCTTTAAATAAAGGGCCCACACTGGCTGCCAGGGAGTG[CG]CAGGACTGGCAAGAGGGAAGCCGGGCTGCTCCACGCCTTTCACGCCTTCCACCTCCTGCG	36	15	48345209	NCBI	36	cg02329886-36_T_U_2020167563	FALSE	48345214	0	HDC	HDC	NM_002112.1	Y
cg02473123	CCGTCCTCGTAGTAAATGATGTCTTGGGGCTGTGGCCCGAGCTGCCTCAGGTAGATCCCA[CG]CAGGCCCCCGCTGGTGGAGCAGGTGATGTTGACGGAGGCTCCCACGGGGACAGTCGTGCA	36	17	77868065	NCBI	36	cg02473123-36_T_U_2020167565	TRUE	77868769	0	CD7	CD7	NM_006137.6	N
cg02497428	GGAGAGACACAAGGCCTGGGAGCCGCTTTCCTGGCCTGCCGTGCAGCTGAGGCACTGGCA[CG]CAGCCTAAGCCAGGCACACTTGCCCATGCCCTGGAATGGAGAGCCAGTGACCCAGAGTAG	36	16	21572639	NCBI	36	cg02497428-36_B_U_2020167568	FALSE	21571464	0	IGSF6	IGSF6	NM_005849.1	Y
cg02512860	GCTGATGCTGGGGGTGACTCTGCCAAACAGCTACTGGCGAGTGTCCACTGTGCACGGGAA[CG]TCATCACCACCAACACCATCTTCGAGAACCTCTGGTTTAGCTGTGCCACCGACTCCCTGG	36	7	100667471	NCBI	36	cg02512860-36_B_U_2020167570	FALSE	100667836	0	CLDN15	CLDN15	NM_138429.1	Y
cg02600394	GAGGAAAGGATCATGGTAGCCCCTTCTGCGGGGAGCACACAACAGTCTTCAGTTCTTCTG[CG]GTGCTCTACTCACAAAAACACATCTTTCAACTGAAATCATAGTTCGCTCAAGATGTTTCT	36	4	47830991	NCBI	36	cg02600394-36_B_U_2020167572	FALSE	47831030	0	TXK	TXK	NM_003328.1	Y
cg02635407	TGGCCCGGAGGGCACCCGGGCAGAGACGGAAGAAATTGCACGTGAGCGTTTGTGTGCATA[CG]TGTGCCTGTCCATGTGTGCACACACTTGTGCTTGTGAGTCTCTGTGTGCCCATGCATATG	36	4	8251449	NCBI	36	cg02635407-36_T_U_2020167573	TRUE	8251994	0	SH3TC1	SH3TC1	NM_018986.2	N
cg02712878	AAGTGTGGGTAGGAGCCGGCCGCTGGCCCCGCTCTGGGCTAGACGGTGGGGACATACTGG[CG]GGCAAAAACAGCCCTGTGCCTGCTCTGCAGCTATGGGGAAGGAATATCTGTTCATGGCAG	36	3	139810060	NCBI	36	cg02712878-36_T_U_2020167575	TRUE	139810232	0	FAIM	FAIM	NM_018147.2	Y
cg02947253	TTGGTGGCAGCCTCCTAACCTTAGCCAGAACTATTCCTGCTAAGTTCTTGCACGAGTTGA[CG]CTTTGCTGAGCACAGCCGATACCCAGCCTTTGCAGCAAAGATCCTTGGTCAAAGGGATAA	36	1	111848223	NCBI	36	cg02947253-36_B_U_2020167580	FALSE	111848266	0	ADORA3	ADORA3	NM_020683.5	N
cg03311899	CCAGAAAGTGATCCTGCAGATGGTGCCGATTCATGAGTGCGGCTAGTGAGTCCGATGGAG[CG]CCTCGCCTAGTGAATGCTCCAGCAAGGAGGTGTGTGTCTGTGTGGTGAACGTGTGGTTCC	36	12	121753810	NCBI	36	cg03311899-36_T_U_2020167585	TRUE	121753857	0	GPR109A	GPR109A	NM_177551.3	N
cg03330678	GACAATGCTACTTCAGTTTGGAGCACAAACATATGATCAGCACATGGAAATGTGGTAATT[CG]GATGCATTCGTGATTGCAACAGATTGAAGAAATTAGACCAGACAAAGAGTGTTTTTAGAG	36	17	72827828	NCBI	36	cg03330678-36_T_U_2020167587	TRUE	72827744	0	SEPT9	SEPT9	NM_006640.2	N
cg03368758	CTCCAGCCAGGACCCTTCACAACCTGATTGCTAAGCTTGTTAGCATAGAGGTGGTCTAAC[CG]CTACATGAGCCGCTCACCCCTGACAACCACACTGTTGTAATGTATCAGAAATGTTGATTA	36	4	16509831	NCBI	36	cg03368758-36_B_U_2020167590	FALSE	16509425	0	LDB2	LDB2	NM_001290.2	Y
cg03574571	CACGCGGAAACAGGTAAAAATCATTTTGCTTTTATTTTGCATTCAACAAGCAAGTTATTA[CG]GAACAGCAGTTATGGGCCAGGCATACCTCCCAGAGCTGGGAACACAGTGGGGACCTCCCT	36	19	40512021	NCBI	36	cg03574571-36_B_U_2020167592	FALSE	40511953	0	CD22	CD22	NM_001771.1	N
cg03602500	ACCTTGTGATCCGCCCACGTCAGCCTCCCAAAGTGCTGGGATTACAGGCGTAAGCCACAG[CG]CCCAGCCTCGCTGTTCTTATCTTGGCAGCAGATTCCGAATGTCGGCTGGTGCCCCTGTCA	36	19	59739533	NCBI	36	cg03602500-36_B_U_2020167596	TRUE	59739982	0	FLJ00060	FLJ00060	NM_033206.1	N
cg03693099	AGGCTGGATGGTGACACTTCCACACCCTTGAGTGGGACTGCCTTGTGCTGCTCTGGGATT[CG]CACCCAGCTTGGACTACCCGCTCCACGGGCCCCAGGAAAAGCTCGTACAGATAAGGTCAG	36	9	134926722	NCBI	36	cg03693099-36_T_U_2020167599	FALSE	134927186	0	CEL	CEL	NM_001807.2	Y
cg03860768	CAGAGTTAGCAAACCTCCATGCTGACTCTACAAGGTAATTTGCCCTGCCGTGTGGACAAA[CG]CTGCAGATCTCATGGAGAGGGCTTGGGCTCTGCCATGTGCCATCTGTGTGCACCAGGGCA	36	8	11388980	NCBI	36	cg03860768-36_B_U_2020167602	FALSE	11388930	0	BLK	BLK	NM_001715.2	Y
cg04454050	GCCCATGGCTGGGCAGAGAAATGTCAACTCCTGGGCTTGCCTGGGCACTGATGCAGCATT[CG]CCTGAGGGCAGGAAACATCTGCCTCAGAAAGTCACTTGGGGTGGGAGAAAGGAAATGATG	36	6	41230059	NCBI	36	cg04454050-36_B_U_2020167606	FALSE	41230048	0	TREML1	TREML1	NM_178174.2	N
cg04523589	ATTGCCCAGGTCCTCAGCTACAAGGAAGCTGTGCTTCGTGCTATAGATGGCATCAACCAG[CG]GTCCTCGGATGCTAACCTCTACCGCCTCCTGGACCTGGACCCCAGGCCCACGATGGTGAG	36	3	48240150	NCBI	36	cg04523589-36_B_U_2020167608	FALSE	48239866	0	CAMP	CAMP	NM_004345.3	N
cg04576021	GAGAAACAACCTGCAGTAGGCTGGGTCACAGAGGCAATCTGTGATTTTTTGGTCAGGACA[CG]GAAACAAATCTCAGTTGGGGTATATGTGGACAAATGAAACTGGAAACAAAGGTTGCTCCT	36	6	32892233	NCBI	36	cg04576021-36_T_U_2020167611	FALSE	32892762	0	HLA-DOB	HLA-DOB	NM_002120.2	Y
cg04759756	ACGCCCGTCCTAGTCCCATCTCAGGTGCGCACTTGCTGTGTGACTTTGGGCCCCTCTCTG[CG]CTGCAGTCAGACTCCAAAGTCAGGAACGTGAGGGCTACCATCTCTCAAGACATTTCAGCT	36	20	34707347	NCBI	36	cg04759756-36_T_U_2020167613	FALSE	34707972	0	SLA2	SLA2	NM_032214.2	N
cg04891836	GTGACTCAGGTGGCAAGTGCAGTGGGGAGCCCCCAGCTTTCCCTTCTTGGATGCTTCATT[CG]CTTGGGGCCACCAAATATCGACTGAGGACTTTCTGCCCATGCCAGGCTCTGCTCTCGGTG	36	19	6621390	NCBI	36	cg04891836-36_B_U_2020167616	FALSE	6621599	0	TNFSF14	TNFSF14	NM_003807.2	N
cg05044994	CTAGGAAACTTCTTCCATATATCATAAACAGAGACCAGTATTACAATACTTCACCCACTG[CG]CCAATTTGGCTTTCATGTCTGTTTCCTGTGTCGATCACAACATCCTAGACAGCCCAAACA	36	3	189379299	NCBI	36	cg05044994-36_B_U_2020167620	FALSE	189379025	0	FLJ42393	FLJ42393	NM_207488.1	N
cg05106502	GCTCTCCAGGGGGCTGCGAGGGGCTCATGGGATCCCCATGGGCCAAGGCCAGGTGGTTGA[CG]TGAGTTTTTGTCAGTGCGAAAACCCCAGCCCTCCCTTTATCACCCTGCAGACGTCTAGGG	36	17	43861946	NCBI	36	cg05106502-36_T_U_2020167621	FALSE	43862551	0	SCAP1	SCAP1	NM_003726.2	N
cg05246522	TGCCCCCAAGCAGGCCGGGACTGCCAGGCTTTACATCAGAGAACTGAGTTTCAGTTACCA[CG]GTGAAGGCTGACAGCACAGAGCACAGTTCCGTGCAAATCAAGACACATTTCCCAAGTCCC	36	17	22823100	NCBI	36	cg05246522-36_B_U_2020167624	FALSE	22823163	0	KSR1	KSR1	NM_014238.1	N
cg05338167	CCACCCTTAAAGTCCTCAGAAGGTGGGAACTGAACTGGCACAGGATGGGAACCGGCTGTG[CG]CTGGCCACTTGATTTTGCCAGCTGCCCTGTAATTCAGCTGGTGAGGAAACTGAGGCACAG	36	15	66285305	NCBI	36	cg05338167-36_T_U_2020167625	FALSE	66285502	0	CALML4	CALML4	NM_033429.1	N
cg05826823	TGATAGCCAATTAGGCTTGGGGACCTGCATGCCCAGCCCCTGCCTTCCTGGAGCCCATGA[CG]CAGGGGCCATCCCTGACCACAGCAGATTTCATCGAGTACTTGCTTGTTGAGTGGTGGAGC	36	9	130007893	NCBI	36	cg05826823-36_B_U_2020167628	FALSE	130006483	0	CIZ1	CIZ1	NM_012127.2	N
cg05868799	CTCCAGAGGGGATGGAGAGGCGCGACTGTGGGAGCTGGAAGGGGCACCACCCGGCAATTG[CG]GGATAAAGCAAATGCTGCACACAGAGTGTGAAACTTAACCTGGTTGAGAATTTTCGGCAC	36	8	71479423	NCBI	36	cg05868799-36_T_U_2020167629	TRUE	71478574	0	NCOA2	NCOA2	NM_006540.2	N
cg06144905	CTGACCTCACCACCCACCAGGGAGGTGGGTCTTATTCTGGGCATCGTGCCAAGTTCTTAG[CG]GGGCCCTCTAGAATCTCTAAAGCAAATCAGGCTGAAGAGGGGAAAACCAGCAGGGGGAGG	36	17	24393906	NCBI	36	cg06144905-36_B_U_2020167632	FALSE	24394044	0	PIPOX	PIPOX	NM_016518.2	N
cg06244417	GGGTTGTTACCAGCTTTTAGGGACCAGAAAACCCAGGTCTGTCTCACCTGGACATGTGTC[CG]CAGCCTGGGCAGGCAGGTTCTTGATATGCAGGAACAAGACTAGCAGGACAGCGAGCCCCC	36	9	136949449	NCBI	36	cg06244417-36_B_U_2020167636	FALSE	136949630	0	FCN1	FCN1	NM_002003.2	Y
cg06394229	TCCCTTGCCAGCTTCCCTGGTGACCAGCCAGGACCCAAATCACCTGGGTCCCCTCCCCTA[CG]CCCTCCTGCAAAGAGGAAGTGCTCATGAACTTCGGCCCTGCCAGGGCCTTATCAGAGCCC	36	19	43995615	NCBI	36	cg06394229-36_B_U_2020167638	FALSE	43995422	0	LGALS4	LGALS4	NM_006149.2	N
cg06407137	AGGCTGAGAAGGAGCAGAGCAGGGGGCAGCCACATGGCTCTGCCTTCCCGGCTCCTCGTC[CG]CCTGATCTGCAACCAGTGGCAAATGCAGATCCCAGATGCACTCTGGAAGTTCTGCCTGAG	36	17	70039110	NCBI	36	cg06407137-36_T_U_2020167639	FALSE	70039200	0	CD300LB	CD300LB	NM_174892.1	N
cg06495803	ACCAACTGGGAGGAAGCTTAAATAGCCTTGTCTCAATTGAGGTCTGGTTTGATGGCCAAA[CG]AGTTTGCTACAGAATGCTCAGAATTGCAAGCAAGGGGTGTAGAGCTGCCTCTCTTCTGTC	36	12	6423750	NCBI	36	cg06495803-36_T_U_2020167641	FALSE	6424327	0	TNFRSF7	TNFRSF7	NM_001242.3	N
cg06806711	AGTTTGTTTCTCAAGCACACTGGGAGGGTGAGTGGTGTAGTCCAGGCCTGAAGATGAAAT[CG]CTGATAGACATCAGGTGACAGGAAATCAGTAGCTTCTGCTACCTTGGGCTTCGCTCCAAT	36	11	59979867	NCBI	36	cg06806711-36_T_U_2020167645	FALSE	59979858	0	MS4A1	MS4A1	NM_152866.2	N
cg06849477	AAGCCCAGCTGCTGGCTGATAAATATTTTATCACTGCTCACAGAGCAGTCCCCAGGAAGG[CG]CCTGCATCCTCCAAGCCCACAGAGCACCCCTTCCTGCCCGGACAGAAGGAACTGGCCAGG	36	22	43451388	NCBI	36	cg06849477-36_B_U_2020167648	FALSE	43451352	0	PRR5	PRR5	NM_015366.3	N
cg07086380	AAGGCCCTTTGGAGTAACTGCAGCAATGAGTGCCCGGGCTGTGCTTGGAGTACCAGTGCT[CG]CCCGGGGCTATACTGAATGAGTAAGCAGCCCCGTCTGCTTTTGCTGTGCAAAGGTAAGGG	36	5	118718932	NCBI	36	cg07086380-36_T_U_2020167649	TRUE	118719629	0	TNFAIP8	TNFAIP8	NM_014350.1	N
cg07156669	GAAATCTGCCTAATGAGGGTCGAGGCCAGCACACACAGGGACCTATTTGCAGTAAAACAA[CG]TGGGGTGACGCCTAAGAAATAGACAACATTAACACAAAGGGAGCCTACTACGTAGCACAT	36	17	25729371	NCBI	36	cg07156669-36_B_U_2020167652	TRUE	25730110	0	CPD	CPD	NM_001304.3	N
cg07408456	TGGCCAGCAGCGGCTACAGAGCCGTCACTATGGGGAGGGACAGGACTTGAGGGGTTGCCT[CG]GTCCACCTCACTGGAGAATGGGCAGAGTTTATGGAGTCTGAACCACCTGGTCTCCAGGCC	36	19	15451532	NCBI	36	cg07408456-36_T_U_2020167653	FALSE	15451312	0	PGLYRP2	PGLYRP2	NM_052890.2	N
cg07509155	TTTCTGACCCCGAAGGCTGTGGTGTTCACCTGGACAGCAGTAGCTTCCCAGTAAGGCACA[CG]CCACGACGCGCAATATTATGCGGCCCTTTAGGAGGACGTTGCCGAATGGTGTGTATCGAC	36	1	24386999	NCBI	36	cg07509155-36_B_U_2020167656	TRUE	24386338	0	IL28RA	IL28RA	NM_170743.2	N
cg07730301	AGTGGGCCAGCAGTCGGGCCAGAGTCCAGCTCAGCAACTCCGGGTTACAGGCAGCCCAGG[CG]GGCCTAGCCACCGGCAGCTGCACTCAGAGGCCACTGTGTCCTGGCTGAGCTCATCTGCCT	36	11	67534528	NCBI	36	cg07730301-36_B_U_2020167658	FALSE	67534366	0	ALDH3B1	ALDH3B1	NM_000694.2	N
cg07873128	CGGCAAAGCCACGCTCACCTTCCTGAACCGAGCCGAGGATTACACCCTTACCATGCCCTA[CG]CCCACTGCAAAGGTGAGAGGCTCAGCCACACACTCCGAGGGCAGAGCCAGGCTCTGTGAG	36	11	3077976	NCBI	36	cg07873128-36_B_U_2020167660	TRUE	NA	0	OSBPL5	OSBPL5	NT_009237.17	Y
cg08044694	GAGCTGCCTCGGCGCACGGCCACTGGCCCGGCTCCAGGCGGCGCAGTCTGGCTGATGACA[CG]AGCGCTGTTCTCACCAGCTGCCTGAGCCAGTCAGATGGAAAAGTAATCCTATTTGTGCTT	36	19	15252927	NCBI	36	cg08044694-36_T_U_2020167661	TRUE	15252262	0	BRD4	BRD4	NM_058243.1	N
cg08368934	TAAAGACAACAATTTCACAGCTCTGATGATCAGAAATGATGTAATGGCCACAGGCGGCTC[CG]CCTGCGTCATCCATGATTTCATCACACACCTCGGGAGGCTCAGGGTGACAGACAGTGCAT	36	16	56258956	NCBI	36	cg08368934-36_B_U_2020167664	FALSE	56259672	0	GPR97	GPR97	NM_170776.3	N
cg08399444	AAACCAAAGGGACTTGGAGTGCAGATGGCATCCTTCGGTTCTTCCAGACAAGCTGCAAGA[CG]CTGACCATGGCCAAGGTAACCGGCTTCCCCTCCTATTGCTCAAAGGATGCAGTCTACAGC	36	12	13139815	NCBI	36	cg08399444-36_T_U_2020167665	FALSE	13139952	0	GSG1	GSG1	NM_031289.1	Y
cg08458487	AGAAGTGGACACAGCAGGTCTTGGCTCTTAAGATCTGCAGTTGTGAGTTCCTTTTGCAAT[CG]CTGTAGGTCATTGTGCAACCTGCTGGTCTCTGGACTCCTGATTTCTAGACATCTATAAAA	36	10	81699171	NCBI	36	cg08458487-36_T_U_2020167667	FALSE	81698841	0	SFTPD	SFTPD	NM_003019.4	N
cg09076077	CCCTTCAAAGCCCGCCTTCTTGCCGTGTGATGCTGCCTGGGCCAGCAGGGCAGGTCACCA[CG]CTGTCTCTTCAAAGCAGCTCGCTCATGCCCACAGCGCTGGGCACAAGGGCAGCCACGAGC	36	20	58063710	NCBI	36	cg09076077-36_B_U_2020167672	TRUE	58064375	0	FLJ33860	FLJ33860	NM_173644.1	N
cg09172980	TCGGGTACAAGAGCATGAATTTGGGCCTCCCCAACATCTGCAGTGCAAAATATTTAACAA[CG]GGTGTGGCACAGCCTCTGACCAACAGCCAGAACACACACAAGCCACACACAGCCATGCCT	36	2	73723682	NCBI	36	cg09172980-36_B_U_2020167674	FALSE	73723035	0	NAT8	NAT8	NM_003960.2	N
cg09208010	TTTTCCGGTTTTTGATCTTTCTTCTGCTTAGTCGGCGAACTGGGGTCTGGTTCCCTCTCT[CG]CTCTCTCCTCTGGTCCCTCCCTTCTCCCACAGCCTCTCCTCCGTCCCCGCCCCAGTGCCC	36	14	22375620	NCBI	36	cg09208010-36_B_U_2020167676	TRUE	22375633	0	MMP14	MMP14	NM_004995.2	N
cg09313705	CCAGGCCCAGACGAGCGATTGGCGGAGGCCGGTCCCGTGACCACGAATTCCCTGTAATTT[CG]CTGGAGTCCTGGGTTTAATAGAGAGAGTCCCCATACGCTTGTATTTATCAGCAATATACA	36	17	43977490	NCBI	36	cg09313705-36_T_U_2020167677	TRUE	43977391	0	HOXB2	HOXB2	NM_002145.2	N
cg09358725	CTCACATGACCTGGATTGGAACTTGGCTCAGCCACTGACTAGCCAGACAAACTCAAATAA[CG]TACACAGCTTCTCAGCACCTCACCCCCTCATTCATAAAAAACAGGGACAATGGTACCCAC	36	11	33870664	NCBI	36	cg09358725-36_B_U_2020167680	FALSE	33870412	0	LMO2	LMO2	NM_005574.2	N
cg09419900	CTGTCTGCATGCACTGGAATTGAGGTCTGTGGATGTGCCTTTCCTGACAATATTTCTTCA[CG]CTTGCTGCCCACTGGTGCTGTGAGGGCACAATAACGAATGTTTACTTTGCCCTTGCACTC	36	10	124729456	NCBI	36	cg09419900-36_T_U_2020167681	FALSE	124729546	0	C10orf89	C10orf89	NM_153336.1	N
cg09427311	TGAGCTAATTAATACTAGTAATCTACCTGCAACAGCTGCAGCGAGGACTCTGTGAGGTCA[CG]TGGGAAGGAGCTTGGCACAGTGTCAAGGACGCCTCCTTGAACTGAGCTTAGGACTCTGGA	36	9	128925551	NCBI	36	cg09427311-36_T_U_2020167683	FALSE	128924865	0	ANGPTL2	ANGPTL2	NM_012098.2	N
cg09624565	GGAAGTGGACCCTCGGGTGCCAGGTTTGCAGGAATCCACTTCCTTGATGTCAGTCCTTGG[CG]CCAAGCCTCAGTTGGGTATCAGAAGCCTTGCTCCATCAGAGATGGGGTCCCAGCCATCAG	36	22	35586846	NCBI	36	cg09624565-36_B_U_2020167686	FALSE	35586991	0	NCF4	NCF4	NM_013416.2	N
cg09868035	CTGCCAGCAACAGCAGTGACCTTCTGGGGCGGGTCCTGCCTGGCTGGGGTTCCTCTTTCT[CG]CTCCTGGGTCGAGCCCCCACTCCCAGGCTGCGCCTCCCTCTTTTCTGGAGAGGTATCTTT	36	20	61962518	NCBI	36	cg09868035-36_T_U_2020167687	FALSE	61963010	0	C20orf135	C20orf135	NM_080622.2	N
cg09953122	TGTGGGTCCTGGTCTGCGGTCTCTCTTGCCCCTCTGAGTCCACGCCCTGCAGGGAGGTTA[CG]CTTTGTGATGTAATTCAGCACCTGTGTCTTGTCCCAGTGAGGACATCTCCCACTTGCCAG	36	20	23419693	NCBI	36	cg09953122-36_T_U_2020167689	FALSE	23419766	0	CST8	CST8	NM_005492.2	N
cg10057295	CTTTGGTTACCGAAAACAGCCCGGCTGGGACTGCTGGGCTGGGAACTTAGCTAAGCAGTG[CG]GAGGCTGAACCCCACCATCTCTGGGATCCGCAGCAAATCAGAAGCCCCCACCCACGATAA	36	13	98028005	NCBI	36	cg10057295-36_T_U_2020167693	TRUE	98027350	0	STK24	STK24	NM_003576.2	N
cg10266490	TGGGGGTGCCTGGAGTTTGGCTGGGGCTGGGTGCCCAGTGGGCGGGCACAGGCCCCTTGA[CG]TGGCTGTGGCCTAGCTGGCAGCCTCGTCCTTCCTCTCCGCTAGGCGGGCACTGGAGCTTT	36	1	54786297	NCBI	36	cg10266490-36_T_U_2020167695	FALSE	54786489	0	ACOT11	ACOT11	NM_015547.2	N
cg10275770	CTTCCCAGCTTCCTCTGCCTGGATTCTTAGAGGCCTGGGGTCCTAGAACGAGCTGGTGCA[CG]TGGCTTCCCAAAGATCTCTCAGATAATGAGAGGAAATGCAGTCATCAGTTTGCAGAAGGC	36	17	59437937	NCBI	36	cg10275770-36_T_U_2020167697	FALSE	59437839	0	ICAM2	ICAM2	NM_000873.2	N
cg10287137	AGGGGCGGGACAGGGGTAGGGTGGCGCGGTGGCTGGGCGCAAAGGTCCCGCAGTGGGCCA[CG]CAGGCACCGGGCTGACCTGGCAAAACTTTGGCGTCTCTGAAAACCTCTGGTAACCAGCTC	36	11	72606702	NCBI	36	cg10287137-36_T_U_2020167699	TRUE	72606992	0	P2RY2	P2RY2	NM_002564.2	N
cg10681065	TGCCTGCCAGGACTGATAAGGGGCCCTCCTAGGGCTCCCACAAACGGTTTATCGGTTTAT[CG]CTGGGGGACAGCCTGCAGGCTTCAGGAGGGGACACAAGCATGGAGCGGCTTTGGGGTCTA	36	7	100077108	NCBI	36	cg10681065-36_B_U_2020167702	FALSE	100077095	0	TFR2	TFR2	NM_003227.2	N
cg10784813	CCTCCGCGACTACCTGAGCTCCTTCCCCTTCCAGATTTGACCGGCAGCGCCCGCCGTGCA[CG]CAGCATTAACTGGGATGCCGTGTTATTTTGTTATTACTTGCCTGGAACCATGTGGGTACC	36	16	11256179	NCBI	36	cg10784813-36_T_U_2020167703	TRUE	NA	0	SOCS1	SOCS1	NT_010393.15	N
cg10977115	GACACACACTATAATGATCCTTTCTATACTCCTTAGCCATTGAACGAGAGATCAAATAAA[CG]CAGTAACATCCCTCAGATGCATGATTTGAGCATGGCTTGGAAAGTATTAGCAGTTACCTG	36	11	122214681	NCBI	36	cg10977115-36_B_U_2020167708	FALSE	122214465	0	CRTAM	CRTAM	NM_019604.2	N
cg11024597	GTTGAACAGGCCAGTTACTGGGATGCAGTTCTGCGTTTCCCTTGGGTCTCACCTTAACAT[CG]CTCGCTGAAGTGTGCCCAGATTACAGAGCGGGCAAAGGGAAGCAGTGGTTTTGCTCACAG	36	2	106047843	NCBI	36	cg11024597-36_B_U_2020167710	FALSE	106048545	0	ECRG4	ECRG4	NM_032411.1	N
cg11098259	TTGGTTTTTTTCAAGAGATGAGAAAAGAGATGTGCCAGTTGTGTTGCCAAATCACAGTGA[CG]GGCCCTGGTCCAGAAAAGATTTTCATGTTACACAATTGCAGGCTTCTGATTTTTTTTTCT	36	15	56217683	NCBI	36	cg11098259-36_T_U_2020167711	FALSE	56217771	0	AQP9	AQP9	NM_020980.2	N
cg11164400	CCTGGGGCAAGGCCCCTTCCTGTTCGGGTGTTGGCTCCGGAACTTGGTTCTGGGGCTGAC[CG]CTGCTGGGGCCCCACTTAGTCTGAGTCTGCAGTTAACTCCGTGACCCCAAGGCATCCAAG	36	7	94374723	NCBI	36	cg11164400-36_T_U_2020167713	TRUE	94374912	0	PPP1R9A	PPP1R9A	XM_371933.2	N
cg11206634	TGCTTCTCTATTCTGTTCTCAGTTTCGGCCACAGGCCTGGCAACATCCTTGACTCCTTCG[CG]CCCCTTGTCCAAGACTCGGTGCTGCTGTCCCATGTGTTTGGTGTCACTCTCGTGCTCTGG	36	2	128174869	NCBI	36	cg11206634-36_B_U_2020167718	TRUE	128175067	0	SFT2D3	SFT2D3	NM_032740.3	Y
cg11254522	ATTGGAGCCGGTGGCCACGGCCAAGGAGGATGCTGGCCTGGAAGGGGACTTCAGAAGCTA[CG]GGGCAGCAGACCACTATGGGCCTGACCCCACTAAGGCCCGGCCTGCATCCTCATTTGCCC	36	1	27822930	NCBI	36	cg11254522-36_T_U_2020167719	FALSE	27823160	0	FGR	FGR	NM_005248.1	N
cg12952132	TGAAGGAAGGACTCACGCTGCTGGGCGCTGATCCTCTGACTCAGACACAGCCCTGGAAGA[CG]GGAGTAATGAGACCTGTTGCCTCCCAGGCACACCGTGATCCCATTCCCCTTCCACGCCAG	36	19	60109459	NCBI	36	cg12952132-36_T_U_2020167725	FALSE	60109320	0	NCR1	NCR1	NM_004829.3	Y
cg15880738	TGGAGCCAGTCTAGCTGCTGCACAGGCTGGCTGGCTGGCTGGCTGCTAAGGGCTGCTCCA[CG]CTTTTGCCGGAGGACAGAGACTGACATGGAACAGGGGAAGGGCCTGGCTGTCCTCATCCT	36	11	117720322	NCBI	36	cg15880738-36_T_U_2020167727	FALSE	117720311	0	CD3G	CD3G	NM_000073.1	Y
cg24841244	AGGGCAGCTCTCACCCAGGCTGATAGTTCGGTGACCTGGCTTTATCTACTGGATGAGTTC[CG]CTGGGAGATGGAACATAGCACGTTTCTCTCTGGCCTGGTACTGGCTACCCTTCTCTCGCA	36	11	117718540	NCBI	36	cg24841244-36_T_U_2020167729	FALSE	117718533	0	CD3D	CD3D	NM_000732.3	Y
cd3zDMR	CTGCCTCCCAGCCTCTTTCTGAGGGAAAGGACAAGATGAAGTGGAAGGCGCTTTTCACCG[CG]GCCATCCTGCAGGCACAGTTGCCGATTACAGGTAGGGCCGACGTGTCGACGGCAGGGAAC	36.1	1	NA	NCBI	36	cd3zDMR.CPG.146-36_B_R_1994156778	TRUE	165754450	0	CD3Z	CD3Z	NM_000734.2	N
foxp3DMRpro	TTGGATTATTAGAAGAGAGAGGTCTGCGGCTTCCACACCGTACAGCGTGGTTTTTCTTCT[CG]GTATAAAAGCAAAGTTGTTTTTGATACGTGACAGTTTCCCACAAGCCAGGCTGATCCTTT	36.1	X	NA	NCBI	36	foxp3DMRpro.CPG.155-36_T_R_1994156808	TRUE	49008232	0	FOXP3	FOXP3	NM_014009.2	N
foxp3DMR1in	TCGATGAAGCCCGGCGCATCCGGCCGCCATGACGTCAATGGCGGAAAAATCTGGGCAAGT[CG]GGGGCTGTGACAACAGGGCCCAGATGCAGACCCCGATATGAAAACATAATCTGTGTCCCA	36.1	X	NA	NCBI	36	foxp3DMR1in.CPG.173-36_T_R_1994156822	TRUE	49008232	0	FOXP3	FOXP3	NM_014009.2	N
