# Supplementary material for: Quantitative reconstruction of leukocyte subsets using DNA methylation
Source: Genome Biol. 2014 Mar 5;15(3):R50. doi: 10.1186/gb-2014-15-3-r50 (PMC4053693; doi:10.1186/gb-2014-15-3-r50)
Supplement: Additional file 4 — R code used to perform statistical analyses. [file gb-2014-15-3-r50-S4.zip]

Archive with 16 entries (15 files):
- map-CrossCheck.txt
- __MACOSX/
- __MACOSX/._map-CrossCheck.txt
- param.txt
- __MACOSX/._param.txt
- Profiled_Bloods_differential.csv
- __MACOSX/._Profiled_Bloods_differential.csv
- Veracode key.csv
- __MACOSX/._Veracode key.csv
- veracode reconstruction mixture expected.csv
- __MACOSX/._veracode reconstruction mixture expected.csv
- Veracode_WBC_DMR_betas.csv
- __MACOSX/._Veracode_WBC_DMR_betas.csv
- WBCmix_R_code.R
- wbcUtilities.R
- __MACOSX/._wbcUtilities.R
