# Supplementary material for: Quantitative reconstruction of leukocyte subsets using DNA methylation
Source: Genome Biol. 2014 Mar 5;15(3):R50. doi: 10.1186/gb-2014-15-3-r50 (PMC4053693; doi:10.1186/gb-2014-15-3-r50)
Supplement: Additional file 4 — R code used to perform statistical analyses. [file gb-2014-15-3-r50-S4.zip › map-CrossCheck.txt]

B-cells	B-cells
Basophils	Basophils
Eosinophils	Eosinophils
Monocytes	Monocytes
Neutrophils	Neutrophils
NK cells	NK cells
T-cells	T-cells
Granulocytes	Neutrophils
