# Supplementary material for: Quantitative reconstruction of leukocyte subsets using DNA methylation
Source: Genome Biol. 2014 Mar 5;15(3):R50. doi: 10.1186/gb-2014-15-3-r50 (PMC4053693; doi:10.1186/gb-2014-15-3-r50)
Supplement: Additional file 4 — R code used to perform statistical analyses. [file gb-2014-15-3-r50-S4.zip › param.txt]

S0types	S1report	B-cells	Monocytes	Neutrophils	Basophils	Eosinophils	T-cells	NK cells
B-cells	1	1	0	0	0	0	0	0
Basophils	1	0	0	0	1	0	0	0
Eosinophils	1	0	0	0	0	1	0	0
Granulocytes	0	0	0	0.96	0.02	0.02	0	0
Monocytes	1	0	1	0	0	0	0	0
Neutrophils	1	0	0	1	0	0	0	0
NK cells	1	0	0	0	0	0	0	1
T-cells	1	0	0	0	0	0	1	0
