# Supplementary material for: Quantitative reconstruction of leukocyte subsets using DNA methylation
Source: Genome Biol. 2014 Mar 5;15(3):R50. doi: 10.1186/gb-2014-15-3-r50 (PMC4053693; doi:10.1186/gb-2014-15-3-r50)
Supplement: Additional file 4 — R code used to perform statistical analyses. [file gb-2014-15-3-r50-S4.zip › Veracode_WBC_DMR_betas.csv]

	3093HepFr	Gran532	3082Cit4C	NKpan1879	3045EDTAFr	NK8m2626	3021Cit4C	Tpan1754	3159EDTAFr	Th1702	Tc2615	NK16p2288	3082EDTARt	3676	2290	3045Cit4C	B1869	3451	Mono1972	3045EDTARt	NK8p2620	3675	3021CitFr	NKpan2241	Neut1148	Baso1832	Tc2637	3045EDTA4C	NKT2574	NK8m2299	2745	3696	3177EDTA80	Neut1145	3619	NK16p2590	3021EDTAFr	3082Cit80	3177HepFr	Mono1775	NK8p2621	3159HepFr	3268	3082EDTA4C	B2005	3159Hep80	NK16p2594	NKT2584	3177EDTAFr
cd3zDMR	0.9096447	0.9833683	0.9502797	0.07668017	0.9566817	0.1464511	0.9109046	0.0399729	0.9512712	0.05914558	0.0317173	0.05160413	0.9424877	0.9458927	0.9697443	0.9563627	0.9856259	0.9807786	0.9881371	0.9528931	0.08709705	0.8455697	0.8980626	0.1281299	0.9867207	0.9861098	0.04646451	0.9563647	0.2040848	0.4322766	0.9832404	0.9643221	0.8732527	0.9884325	0.9485044	0.05741414	0.9100789	0.9475998	0.868219	0.9844358	0.1675873	0.9537162	0.9563562	0.9416882	0.9850639	0.9420684	0.0542236	0.4719236	0.9053922
foxp3DMR1in	0.9630203	0.9778094	0.9678525	0.969133	0.9654297	0.9544334	0.9606714	0.8878467	0.9683186	0.9443454	0.9596817	0.9768105	0.9670109	0.96912	0.9667031	0.9610577	0.9551788	0.9809402	0.9786192	0.9632514	0.9620449	0.9569146	0.9638137	0.9662073	0.9782192	0.9760435	0.964545	0.9650381	0.9484318	0.9667649	0.9763879	0.9701585	0.9603012	0.9796507	0.973619	0.950975	0.9564256	0.9670427	0.9640333	0.9775152	0.9527588	0.9704621	0.9671789	0.9642091	0.9689773	0.96606	0.9692257	0.9517708	0.9657906
foxp3DMRpro	0.9158652	0.9595407	0.8610248	0.8354937	0.9487602	0.7619559	0.8549173	0.7883041	0.9282103	0.6969256	0.7901459	0.8723533	0.9110748	0.9148138	0.9121801	0.9542843	0.9712976	0.97119	0.9662849	0.9492989	0.8335122	0.9231551	0.8980899	0.8805617	0.9582339	0.8765779	0.788075	0.9500336	0.5607767	0.9402953	0.9493457	0.929704	0.8777019	0.9351718	0.9610415	0.9178597	0.8698684	0.9181849	0.8849795	0.9339074	0.8314151	0.9339493	0.9412138	0.8840773	0.9458133	0.9239206	0.8482848	0.7929357	0.8731011
cg00071250	0.4021546	0.8889635	0.6091176	0.02214425	0.6586813	0.02775102	0.3860286	0.02613933	0.6906624	0.02912213	0.04893545	0.02472906	0.5260809	0.633315	0.7528479	0.6740739	0.5649902	0.8453412	0.9186707	0.5821668	0.02455557	0.3128988	0.4750846	0.02012116	0.9231689	0.8625889	0.05109324	0.6402696	0.04449136	0.03261176	0.9081928	0.7040677	0.3305411	0.935236	0.6488237	0.0254348	0.4222502	0.5551289	0.3341322	0.9035581	0.02485812	0.6765859	0.4820541	0.5547397	0.6090621	0.5716498	0.01569927	0.09229683	0.4127469
cg00226923	0.9537389	0.9762617	0.952603	0.9614251	0.960471	0.9612711	0.9451222	0.9607402	0.9545825	0.9686149	0.9665443	0.9724423	0.9658477	0.9651366	0.9696264	0.95894	0.0397161	0.9680794	0.9733847	0.958549	0.9614398	0.9276226	0.9495286	0.9734238	0.9748271	0.9748221	0.9630276	0.9602078	0.959242	0.9720684	0.9738639	0.9705551	0.9441063	0.9732629	0.9654565	0.9716515	0.9519219	0.9651625	0.9566649	0.9539344	0.9591099	0.9572737	0.9289904	0.9548158	0.05192189	0.9601309	0.972887	0.9400305	0.9515599
cg00431549	0.0541003	0.02627565	0.05395693	0.02372228	0.04670098	0.02773608	0.05125563	0.09896628	0.05510106	0.1083799	0.1002254	0.02395574	0.04857791	0.05294763	0.03870531	0.04075029	0.03482173	0.04322597	0.02546758	0.0456772	0.02680393	0.07013081	0.04964113	0.02250271	0.02633194	0.02627503	0.06840222	0.04594127	0.06250031	0.03206336	0.03392104	0.05363563	0.06762717	0.02076074	0.09859095	0.02737967	0.05587468	0.04971358	0.06271294	0.03174765	0.03373315	0.05307572	0.05451557	0.04471464	0.03658958	0.01901214	0.01649839	0.09068847	0.08929321
cg00491404	0.7802681	0.9014148	0.8241938	0.2505988	0.8184913	0.2141113	0.7535402	0.5390971	0.8302872	0.7677794	0.743392	0.2804533	0.8031601	0.7578893	0.8161575	0.7845039	0.759183	0.8779455	0.8881513	0.8061978	0.2477352	0.6419695	0.724061	0.2540695	0.8594123	0.8553384	0.7026792	0.8208466	0.5150769	0.2163383	0.8923699	0.7972394	0.7910064	0.8897674	0.8238393	0.2740578	0.7308988	0.8191516	0.7820398	0.7590203	0.2538631	0.8359743	0.7709044	0.8141764	0.7955727	0.8582832	0.2390448	0.7261052	0.7862486
cg00546897	0.8558544	0.514088	0.71321	0.9591346	0.7317927	0.9626504	0.6685734	0.9631788	0.7621922	0.9717607	0.972932	0.9748421	0.7325531	0.7886721	0.7389153	0.6651739	0.9489295	0.345017	0.08093137	0.7021316	0.9634159	0.8711653	0.8034229	0.9749876	0.5866311	0.9647055	0.9696873	0.737235	0.9498641	0.9705579	0.4090764	0.74465	0.8806418	0.6266434	0.825423	0.9749987	0.8086922	0.7399529	0.8722854	0.2341212	0.9584789	0.7551665	0.7801331	0.7606051	0.9394534	0.7943154	0.9600019	0.9571422	0.8743282
cg00554250	0.1291473	0.08054863	0.1021287	0.1377037	0.112523	0.1776049	0.1396058	0.2398762	0.09912917	0.1991393	0.1387827	0.1880766	0.1172211	0.1755375	0.1222374	0.1278947	0.1182113	0.1131021	0.06666539	0.1111575	0.1747138	0.2108714	0.1637955	0.1608285	0.07116804	0.1196536	0.1044394	0.1163285	0.2376881	0.1531578	0.09533063	0.1138005	0.1657828	0.07051205	0.1445139	0.2044939	0.1493929	0.1215127	0.14576	0.05376941	0.2437607	0.1094223	0.1464352	0.1290184	0.09269897	0.08858923	0.1534706	0.2028861	0.1621445
cg00620024	0.6142102	0.9004764	0.676226	0.8580766	0.7298183	0.8807524	0.6484545	0.1168249	0.7398819	0.08883067	0.2062629	0.8727616	0.6602532	0.7789233	0.8252497	0.7524877	0.8334807	0.8786964	0.9107524	0.7379197	0.8297711	0.5369394	0.6349666	0.8655648	0.9165711	0.8488156	0.1445686	0.7573857	0.3428855	0.8865442	0.8763211	0.6607773	0.5325091	0.890449	0.7148381	0.8740322	0.6850311	0.7020981	0.4941215	0.9174865	0.8482338	0.7544357	0.7620735	0.7034635	0.8221068	0.721177	0.8335699	0.1605008	0.6180494
cg00673191	0.4373288	0.2058022	0.4281663	0.7643816	0.3367478	0.74385	0.4855126	0.7680445	0.4129705	0.8451093	0.8454664	0.8087675	0.3888901	0.407361	0.3619249	0.3556413	0.8169953	0.2456436	0.7613295	0.352446	0.7653406	0.6290771	0.5537726	0.8402299	0.2401359	0.3659425	0.8433004	0.3420616	0.7282373	0.8103681	0.2387764	0.3844568	0.489521	0.2116075	0.4668404	0.8185607	0.5068171	0.3753424	0.4734862	0.75793	0.8053877	0.4126989	0.4525763	0.3809017	0.8566775	0.4176126	0.7873273	0.8157477	0.523317
cg00739120	0.2797224	0.1739499	0.3292229	0.1982091	0.3141544	0.3844562	0.4889889	0.5797223	0.2357121	0.4669066	0.5225583	0.1841028	0.2830966	0.385168	0.2002733	0.362891	0.1324099	0.1670478	0.2034799	0.3137532	0.3922492	0.5886586	0.4583385	0.3433912	0.1238743	0.1846525	0.4036604	0.3078247	0.5610338	0.35998	0.1718068	0.4073969	0.3716759	0.1409994	0.167286	0.2958357	0.4605114	0.2475743	0.3502142	0.1594641	0.3685593	0.2818829	0.3223277	0.2877059	0.2082549	0.2791193	0.2359477	0.3985655	0.3354018
cg00795812	0.8764743	0.976547	0.9248866	0.8742831	0.9410504	0.8073642	0.8611	0.0544774	0.9389799	0.06290565	0.04464734	0.9130358	0.9216679	0.9286513	0.9568197	0.9377161	0.6084205	0.9707941	0.5535745	0.9335808	0.7014912	0.7482983	0.8756153	0.8685615	0.981465	0.9785143	0.05594424	0.9394117	0.2143696	0.9225091	0.9762712	0.8945297	0.8425763	0.983309	0.936401	0.8270991	0.8531885	0.9248205	0.8378694	0.5737471	0.8094242	0.9424747	0.8955758	0.9194282	0.5162381	0.9284316	0.9126115	0.1995433	0.8449934
cg00899659	0.4179865	0.08772019	0.3023407	0.511022	0.2595027	0.6126458	0.4296997	0.9009165	0.2443168	0.9127345	0.4922668	0.6386092	0.342784	0.4194785	0.2801376	0.3181384	0.4088727	0.1841753	0.03405642	0.3008491	0.8085621	0.5817537	0.465271	0.5174313	0.05496694	0.04906804	0.4280314	0.2839918	0.7543603	0.6072776	0.1139023	0.3945576	0.4139922	0.03270024	0.3822642	0.6910148	0.464866	0.3377182	0.3981513	0.03870953	0.5697367	0.2474332	0.4119503	0.3135953	0.3976735	0.2052024	0.3646921	0.7695939	0.4658155
cg01031251	0.897396	0.8295172	0.8914433	0.9595099	0.8620546	0.9551538	0.8924532	0.9486653	0.8798901	0.9632581	0.961683	0.9702597	0.8922236	0.8807728	0.8834925	0.8597335	0.9580048	0.8365703	0.9554998	0.8679455	0.9584111	0.9359223	0.9256832	0.9758229	0.8742352	0.9311963	0.9607084	0.8786744	0.9484606	0.9700542	0.8421947	0.9035814	0.9115818	0.815982	0.9220335	0.9656507	0.9011538	0.8882023	0.9316324	0.9449933	0.9643317	0.8675223	0.9015102	0.8787497	0.96246	0.8951256	0.9688086	0.954315	0.9161
cg01124420	0.4988159	0.6825404	0.5216624	0.6884747	0.5804747	0.4733551	0.4593377	0.1038664	0.6057596	0.07063708	0.3060046	0.6574332	0.511224	0.6069276	0.5997434	0.6100278	0.4725553	0.7527216	0.7434016	0.540918	0.3902206	0.4015284	0.5100051	0.6630948	0.7263392	0.7232364	0.3462604	0.5567579	0.1515318	0.6800482	0.7052089	0.5953418	0.4451804	0.7168148	0.6338388	0.5370166	0.4482818	0.4748257	0.3963785	0.7459945	0.5296631	0.5812931	0.4361283	0.4989403	0.4868018	0.5744206	0.5729874	0.1693117	0.4340932
cg01182697	0.2786694	0.094814	0.2088263	0.1802484	0.1849954	0.4528111	0.3695932	0.7867094	0.186674	0.6120569	0.6857005	0.2914021	0.2683479	0.3095063	0.1868456	0.2231439	0.2642055	0.09076081	0.04900514	0.2313704	0.5596073	0.5178924	0.388592	0.2878848	0.04893389	0.06839608	0.6921	0.2193775	0.8353491	0.2459007	0.07581352	0.2994235	0.3141833	0.03205454	0.2693527	0.3674553	0.3933716	0.2252684	0.3170583	0.05386052	0.3805408	0.1681432	0.3212622	0.2379634	0.3684349	0.1572065	0.24239	0.6389855	0.4059632
cg01278291	0.5547454	0.2963601	0.5121918	0.7044671	0.4168139	0.7649424	0.5373702	0.87467	0.3633991	0.8555915	0.8875281	0.7728953	0.5014197	0.4936326	0.3581314	0.4314196	0.05035492	0.3211026	0.3737381	0.4463948	0.810189	0.7409875	0.5104746	0.8154353	0.1263228	0.6267917	0.9048277	0.4008578	0.8516409	0.7695816	0.339849	0.5181014	0.5433831	0.1176924	0.5322753	0.7683433	0.5832195	0.4383378	0.5125014	0.4693586	0.9658917	0.3456004	0.3559749	0.4732387	0.03573469	0.3362807	0.7711686	0.7835683	0.5928699
cg01344171	0.6957783	0.6328967	0.5886508	0.6472856	0.6776323	0.7223395	0.7061509	0.8404089	0.5199487	0.7813304	0.8465737	0.7547306	0.6343909	0.6758825	0.5916921	0.6508197	0.64343	0.508177	0.5688027	0.6957041	0.8264827	0.7880839	0.7178984	0.770148	0.6061401	0.5658358	0.8408997	0.6929938	0.8304161	0.8021089	0.6489935	0.6343721	0.7157607	0.5779652	0.6722018	0.7779031	0.7078425	0.6544623	0.7583518	0.3254525	0.7762001	0.653311	0.664365	0.6256167	0.710731	0.6714032	0.7179548	0.8213178	0.7283358
cg01441777	0.5743847	0.3565493	0.4825499	0.5419701	0.4643638	0.6604967	0.549175	0.9369095	0.5608478	0.9297284	0.9572608	0.6980842	0.5411945	0.4663619	0.379914	0.4448617	0.560656	0.2691917	0.3858404	0.5090247	0.7623266	0.6808953	0.5748152	0.6618766	0.4520544	0.4690118	0.9443202	0.5008628	0.9215946	0.5862613	0.2996108	0.4941558	0.6557367	0.3186623	0.567862	0.7254906	0.5728745	0.4725976	0.658234	0.3468764	0.6787704	0.5569667	0.5724576	0.4890066	0.5945225	0.5603023	0.5759404	0.9064612	0.6866131
cg01599709	0.2767239	0.1240372	0.2181761	0.1856407	0.1752559	0.30886	0.4007354	0.7354336	0.1866208	0.5635004	0.6818522	0.1421333	0.2246354	0.2918942	0.18829	0.2102066	0.2083762	0.1910383	0.04602382	0.2097997	0.280239	0.456638	0.4024872	0.2239389	0.07656369	0.1004293	0.6337809	0.193834	0.8390571	0.2843241	0.09404213	0.3545093	0.3709044	0.0551765	0.2749664	0.4080042	0.3630639	0.2134396	0.3383274	0.04673416	0.2375797	0.2185288	0.2580361	0.2439141	0.2944947	0.1920613	0.1517701	0.564909	0.4095795
cg01614759	0.9743215	0.9745942	0.9713376	0.9803979	0.9741299	0.9796147	0.9704335	0.977464	0.9743978	0.9811094	0.9817148	0.9826491	0.9740736	0.9722911	0.9732803	0.9746089	0.9815104	0.9794343	0.9839548	0.9745893	0.9792362	0.9743852	0.9702287	0.9833993	0.9799818	0.9591268	0.981588	0.9746332	0.9794982	0.980959	0.9780058	0.9744886	0.9676072	0.9722655	0.9706987	0.9813058	0.9715539	0.9727678	0.9775016	0.9759575	0.979862	0.9769808	0.9773256	0.9717171	0.981468	0.9830134	0.9835238	0.9788963	0.9676461
cg01623438	0.5842425	0.1580759	0.4889954	0.8650851	0.3734482	0.8133324	0.5399166	0.8503907	0.3769004	0.8960023	0.8857173	0.9186311	0.5380702	0.4853239	0.3585988	0.4068621	0.05983457	0.2487164	0.07087765	0.4263547	0.8787537	0.6815736	0.5525845	0.8986629	0.09117396	0.1402988	0.8619179	0.3862641	0.832848	0.8960581	0.2112654	0.4225076	0.6107066	0.06099372	0.5407104	0.8598295	0.5416709	0.4661544	0.6196633	0.07334992	0.8325849	0.4097733	0.4474529	0.484846	0.07183584	0.4283206	0.9008642	0.8046084	0.6190279
cg02039171	0.8065562	0.3199756	0.7591681	0.9386856	0.6506721	0.9434522	0.7977241	0.9412909	0.6683968	0.9422418	0.9450412	0.947175	0.7783657	0.673493	0.5596768	0.6641747	0.9537565	0.4561439	0.8036427	0.6995247	0.9439556	0.8543798	0.8494831	0.9630257	0.3588654	0.9412002	0.9505473	0.6786297	0.9393437	0.9523091	0.4471043	0.6709393	0.8244906	0.3002464	0.7388723	0.9371672	0.8174536	0.7291458	0.8237653	0.8213432	0.933145	0.6463851	0.8133186	0.7455165	0.9600549	0.6957728	0.9529289	0.9338081	0.821369
cg02082571	0.7763625	0.4850296	0.661283	0.8253675	0.6186229	0.8872371	0.7054147	0.9553902	0.6210557	0.931316	0.946548	0.805464	0.7136791	0.7469282	0.6198854	0.6320004	0.7218309	0.4752861	0.4331793	0.655048	0.8926207	0.7737758	0.7008671	0.7980602	0.4506324	0.4988411	0.9510959	0.6383721	0.9325985	0.7368197	0.5903536	0.6957392	0.7447351	0.5246435	0.680123	0.8222116	0.7277179	0.6611859	0.7116737	0.4466366	0.8497066	0.65538	0.6886446	0.6699735	0.6899478	0.6121768	0.8312397	0.9307062	0.7422913
cg02212836	0.2464187	0.6447204	0.310176	0.1275283	0.4153515	0.1171286	0.3164537	0.07095806	0.3483993	0.04284326	0.05347842	0.08558215	0.2598387	0.3945172	0.4392843	0.4068381	0.02682661	0.5597201	0.03397129	0.368464	0.1514548	0.1494918	0.29463	0.1391217	0.724272	0.7399788	0.06029205	0.4236816	0.1432886	0.1860199	0.5308394	0.4525744	0.1990219	0.7356294	0.4546812	0.1529591	0.2924626	0.3306547	0.192556	0.03341122	0.1885971	0.3696928	0.287993	0.3454376	0.02765694	0.2229844	0.08496454	0.07786667	0.2317608
cg02225847	0.07994726	0.03070197	0.05954533	0.03691365	0.07078483	0.05749872	0.1100788	0.2529044	0.07134011	0.1492313	0.1555645	0.03471903	0.06762286	0.09682786	0.04584804	0.06465957	0.02656198	0.04054854	0.02184352	0.077995	0.244053	0.188322	0.09248241	0.04270531	0.01929432	0.03100349	0.1576498	0.06217152	0.3069813	0.03673037	0.02937894	0.08641238	0.09018326	0.01705127	0.06001719	0.06411719	0.1096176	0.0508197	0.06487301	0.02100196	0.0943551	0.09029795	0.09343141	0.0636232	0.0254916	0.06067681	0.03400512	0.214865	0.07734617
cg02240622	0.8145168	0.4181826	0.7180749	0.9354672	0.6834547	0.9281215	0.8034292	0.9095069	0.6236314	0.9356736	0.959391	0.9464784	0.7708015	0.7069038	0.5873679	0.6824817	0.9520218	0.554618	0.3072614	0.6883854	0.9433405	0.860168	0.809631	0.9474804	0.3118156	0.3151228	0.9391836	0.6615116	0.9167207	0.949163	0.3442251	0.7337257	0.8235069	0.2676728	0.7714864	0.943882	0.7964213	0.7430394	0.8441822	0.3473221	0.9352655	0.6637528	0.7226435	0.752923	0.9526386	0.7076214	0.9450652	0.9250327	0.8465446
cg02329886	0.9656157	0.9771766	0.9568183	0.9585829	0.9669004	0.9645292	0.9535617	0.9627936	0.9639219	0.9753877	0.9676344	0.9708891	0.9610696	0.9713026	0.9650142	0.9662208	0.972355	0.9689314	0.9771677	0.9671009	0.9721124	0.9637865	0.9588525	0.9621592	0.9747501	0.1449823	0.964254	0.9679119	0.964187	0.9701412	0.9677673	0.9646845	0.960512	0.9719995	0.9719291	0.9650542	0.9637429	0.966801	0.9624653	0.9617945	0.9705201	0.9668421	0.9694264	0.9531456	0.9683222	0.9647595	0.9756246	0.9533578	0.960967
cg02473123	0.04874461	0.1552061	0.07228932	0.03151991	0.09420721	0.03209994	0.05428972	0.02894491	0.06000736	0.03053392	0.02559361	0.02820333	0.05314248	0.06956296	0.09102593	0.08108047	0.2146951	0.0899744	0.2349468	0.06197654	0.0328724	0.05079271	0.04781063	0.03268683	0.212026	0.1806952	0.02629704	0.06256068	0.0290197	0.0364951	0.1272213	0.06553394	0.05014649	0.219396	0.07422349	0.02525915	0.04884092	0.05476921	0.02155786	0.2287458	0.03491812	0.06979529	0.07102612	0.05828896	0.1806923	0.04664183	0.02447289	0.03371347	0.05673877
cg02497428	0.9597875	0.9833394	0.9480525	0.9756176	0.9678677	0.9746017	0.9280183	0.9742203	0.9568586	0.9783927	0.9818471	0.9830471	0.9533277	0.9603839	0.9632449	0.9693723	0.9800239	0.9677039	0.5323371	0.9688698	0.9791255	0.9251941	0.931383	0.9821763	0.9712292	0.9795705	0.9759316	0.9661852	0.9519501	0.9705419	0.9624452	0.9689515	0.9470558	0.9837227	0.9579206	0.9804866	0.9310653	0.9525165	0.9594405	0.4408795	0.975081	0.95977	0.9643711	0.945568	0.9785987	0.9714566	0.9779528	0.9729573	0.9503218
cg02512860	0.8710067	0.904156	0.9011458	0.9604141	0.8603073	0.9633246	0.8903698	0.9637034	0.8259271	0.9676416	0.9676451	0.972448	0.9101017	0.894704	0.8544965	0.8681281	0.7982085	0.799911	0.2992063	0.8543112	0.9655114	0.906548	0.8946806	0.9672611	0.904717	0.9057487	0.9709636	0.8533463	0.9557192	0.965891	0.7688515	0.8725846	0.9110497	0.8250813	0.8933374	0.9720885	0.8958732	0.8968399	0.9173945	0.312925	0.964022	0.8465004	0.8701608	0.8882626	0.8300781	0.8195613	0.9739115	0.9504502	0.9128969
cg02600394	0.3169077	0.7053906	0.4626464	0.02317949	0.5555966	0.03162177	0.4762855	0.04178017	0.5452791	0.03341601	0.05713073	0.02739458	0.4003554	0.5433463	0.6011634	0.5438541	0.8676297	0.7237695	0.8801069	0.5333847	0.02961442	0.3663819	0.4270891	0.02418	0.8096696	0.7776896	0.05090769	0.5429838	0.08007562	0.03269739	0.597016	0.6820611	0.2884078	0.7448716	0.4410067	0.02820266	0.3851415	0.4657314	0.3145338	0.8510581	0.03483406	0.5449805	0.5934435	0.4550841	0.9047416	0.4677906	0.0176331	0.07841785	0.3000094
cg02635407	0.2650869	0.1393925	0.2107075	0.5833457	0.1707156	0.6459478	0.253429	0.5875372	0.1712072	0.4797739	0.7764652	0.7098789	0.2568897	0.2494496	0.1605023	0.1987667	0.0795987	0.1771256	0.1163395	0.1936192	0.7178174	0.3162906	0.2328523	0.5719613	0.09504951	0.1270107	0.5878869	0.1875975	0.7365721	0.6542036	0.120163	0.2934115	0.2735484	0.09312294	0.202208	0.6553355	0.2408178	0.218436	0.2569682	0.1512833	0.6696318	0.2243326	0.2234808	0.2276886	0.07373424	0.1921223	0.6539683	0.4756133	0.3073968
cg02712878	0.2008431	0.129252	0.2627086	0.1175682	0.2246524	0.1468991	0.252584	0.4934849	0.2323575	0.452694	0.4938633	0.125054	0.2200792	0.2079798	0.1531405	0.2231406	0.1040455	0.1200836	0.06811369	0.2186095	0.1154042	0.2961138	0.2801452	0.1135059	0.1201247	0.07680857	0.4206993	0.2093033	0.5509961	0.1330294	0.124463	0.1743695	0.2360855	0.1375479	0.3081941	0.09392373	0.269576	0.216697	0.1965043	0.155326	0.1436613	0.2320721	0.1761325	0.216597	0.1757906	0.1650655	0.06262024	0.413007	0.2579726
cg02947253	0.8051986	0.5787276	0.7843612	0.9742605	0.7905605	0.9672841	0.8489038	0.9408446	0.7366666	0.8365375	0.969911	0.9733688	0.7461775	0.8491154	0.8086494	0.8195326	0.9649345	0.9360995	0.5347398	0.8166431	0.9779314	0.8976854	0.8037777	0.96323	0.6048399	0.4771479	0.9681749	0.7985538	0.9666553	0.9733109	0.8791813	0.8794374	0.8108926	0.5971878	0.8635744	0.9683107	0.8435219	0.7391536	0.8213663	0.4264869	0.9741958	0.7725189	0.7603517	0.7717988	0.9528711	0.7554337	0.96106	0.9152238	0.8493636
cg03311899	0.6225658	0.1013022	0.5467284	0.9635162	0.4378304	0.9439246	0.5824164	0.9443208	0.4612592	0.9458126	0.9719235	0.9673848	0.5744712	0.5222526	0.3389161	0.415344	0.9570162	0.178276	0.09930231	0.4397454	0.9602356	0.7842284	0.5924376	0.9763232	0.1054624	0.1527632	0.973773	0.396087	0.9514397	0.9549112	0.1849443	0.4849083	0.7250867	0.06842718	0.5766837	0.9677324	0.6095797	0.4937189	0.6509445	0.1431749	0.9424731	0.4698828	0.6256867	0.5019407	0.9588247	0.5050018	0.9655285	0.9348798	0.679064
cg03330678	0.6153185	0.1589911	0.5292541	0.9476618	0.3900354	0.9434088	0.6019256	0.9210685	0.4099769	0.9253851	0.9501709	0.9543027	0.5457186	0.4883251	0.3739063	0.3769302	0.9198033	0.2136747	0.05347975	0.4217437	0.9486652	0.7223796	0.5759807	0.9753697	0.09703249	0.8541888	0.9422977	0.3999441	0.920139	0.9375535	0.1342385	0.4392461	0.6729853	0.06769222	0.4759433	0.9192412	0.6161985	0.5078179	0.6767639	0.08501004	0.9583478	0.4658907	0.4783266	0.4933935	0.7746096	0.4647505	0.9545035	0.9203201	0.6945785
cg03368758	0.9418316	0.9634719	0.9446562	0.2007152	0.9299183	0.6898604	0.9390225	0.9488497	0.9423197	0.9593936	0.9502643	0.2038038	0.9444491	0.9440675	0.9493357	0.9317209	0.9330258	0.9521059	0.9602956	0.9332997	0.7126838	0.936169	0.9321612	0.3476435	0.9543907	0.9532512	0.9497612	0.934729	0.9347021	0.3325376	0.9554448	0.9412057	0.9254743	0.9607777	0.9434693	0.4022015	0.943143	0.9466047	0.9529002	0.9445929	0.5650041	0.9562838	0.9461121	0.9380134	0.9252763	0.9631817	0.1547738	0.9485261	0.9309738
cg03574571	0.6679636	0.2734005	0.6013477	0.8825812	0.4829697	0.9062453	0.6673978	0.9502041	0.5244997	0.9516422	0.9473565	0.9086382	0.6402835	0.5933167	0.474803	0.5087448	0.07379115	0.3384234	0.1325475	0.5210121	0.9096469	0.7584604	0.6936533	0.8929881	0.162533	0.2219356	0.9364278	0.5195389	0.9353222	0.8858333	0.2136915	0.6496114	0.726149	0.1206627	0.6924295	0.9031923	0.6818505	0.6078824	0.7254719	0.211114	0.8653544	0.5741247	0.5070773	0.588362	0.07174131	0.5558062	0.872354	0.901123	0.7546286
cg03602500	0.4917248	0.8824322	0.6329329	0.7711533	0.7753237	0.8079009	0.6625271	0.08918739	0.6797792	0.07878826	0.1502782	0.8646713	0.5399871	0.7730619	0.7092124	0.7983888	0.9204918	0.8090055	0.8896952	0.7212094	0.7517916	0.4952847	0.6178157	0.7092274	0.9250022	0.5517048	0.1966896	0.7621078	0.09663368	0.7360333	0.8575133	0.7129594	0.4545605	0.9012291	0.6124849	0.781921	0.6630173	0.5911331	0.3575945	0.8776839	0.8689098	0.731364	0.7422255	0.581328	0.9133505	0.5828604	0.7896914	0.1121369	0.4874701
cg03693099	0.9624897	0.967464	0.9432393	0.9638807	0.9650564	0.9746339	0.9488146	0.9780206	0.9544048	0.9770702	0.9831182	0.9777113	0.9624485	0.95912	0.9661233	0.9647794	0.9774845	0.9726621	0.9693392	0.9671503	0.9746312	0.9645374	0.9662463	0.9784607	0.9690694	0.9386593	0.9756139	0.9662653	0.9800473	0.9705249	0.9686087	0.9636737	0.9592212	0.9514334	0.9787377	0.9830027	0.9583875	0.9633344	0.9640236	0.9602082	0.9732616	0.9504343	0.9655506	0.9421617	0.9750983	0.9733185	0.9766587	0.9735093	0.9579117
cg03860768	0.9388044	0.9628389	0.9440482	0.9543469	0.9360033	0.9285066	0.9276385	0.8960204	0.9244398	0.9509761	0.9308824	0.9583322	0.9407293	0.9452687	0.9612106	0.9334256	0.0572348	0.9497387	0.96833	0.9380234	0.93055	0.9111135	0.9369054	0.9562783	0.9654139	0.9663962	0.9465897	0.9473174	0.7154586	0.9564109	0.9662195	0.9524977	0.9194444	0.9754367	0.9464774	0.9459342	0.932586	0.9506068	0.9479513	0.9635626	0.9508975	0.8410119	0.8939719	0.9452551	0.05284086	0.9551595	0.9603391	0.9213103	0.9278505
cg04454050	0.4810602	0.3277594	0.3829561	0.5548545	0.3524653	0.5147116	0.395862	0.6104702	0.3480913	0.673798	0.6721748	0.5145832	0.4360186	0.4454791	0.3246385	0.3233591	0.2096915	0.3241885	0.161427	0.3157557	0.4537507	0.5226634	0.3669582	0.5857619	0.2375678	0.3266745	0.6151244	0.3129893	0.6569308	0.4614813	0.3159535	0.4195444	0.4800056	0.2319798	0.4567286	0.5908815	0.3851267	0.4209436	0.5086815	0.1697553	0.5915954	0.36124	0.3752586	0.4001414	0.2470051	0.3909548	0.5874441	0.6517345	0.5122879
cg04523589	0.9208099	0.6516185	0.870092	0.9828221	0.85757	0.9739328	0.9043093	0.9677138	0.8395337	0.9797043	0.9767402	0.9851052	0.8836798	0.8579154	0.8024266	0.8723183	0.9808565	0.7616169	0.9615129	0.8836364	0.966633	0.9400485	0.8715416	0.9842472	0.6563233	0.2532594	0.9783008	0.8733923	0.9628804	0.9838548	0.7923389	0.8721209	0.9183266	0.6264085	0.8736686	0.9815692	0.8984505	0.8757142	0.9253555	0.9524763	0.9602849	0.8636364	0.9006535	0.8762394	0.9806203	0.8550022	0.9834848	0.9707739	0.9277005
cg04576021	0.9309429	0.9436406	0.9245193	0.9366383	0.9343523	0.9498091	0.9026082	0.9607289	0.9286022	0.9623179	0.963417	0.9510336	0.9467976	0.9358643	0.9427763	0.92939	0.09828512	0.9308824	0.9471907	0.9359812	0.95477	0.9076629	0.9115856	0.9564527	0.9511815	0.9591098	0.9554309	0.9370293	0.9432155	0.9460522	0.9558152	0.9473188	0.9249933	0.9428337	0.9425514	0.9536112	0.9197571	0.9405323	0.9309541	0.914699	0.9440309	0.9302421	0.8814641	0.9375141	0.1321009	0.935858	0.9527833	0.9228042	0.9269453
cg04759756	0.8675827	0.9758995	0.9026898	0.7510304	0.9386594	0.6807393	0.874154	0.1198403	0.932356	0.2987508	0.07526807	0.8243288	0.9245111	0.9353822	0.9441912	0.9341003	0.9719622	0.9615009	0.975159	0.9322211	0.515929	0.7968439	0.8682849	0.8205369	0.9777291	0.9724763	0.08493998	0.9384597	0.2483901	0.8499721	0.9715475	0.9416218	0.8504224	0.976388	0.9248307	0.7710215	0.8816481	0.9204428	0.8622832	0.9433992	0.6830769	0.9362403	0.9294117	0.8996903	0.9691768	0.9428967	0.8380458	0.387098	0.8337672
cg04891836	0.5446701	0.7639851	0.6890688	0.04668447	0.7035786	0.06347258	0.5531954	0.04942675	0.6815761	0.09238163	0.07145395	0.03975649	0.6231273	0.7214863	0.7783186	0.6885781	0.4009579	0.6700253	0.7344374	0.6880588	0.03908023	0.485487	0.4433831	0.06353619	0.7977414	0.7548791	0.06211449	0.6902122	0.08912014	0.09199498	0.8051859	0.6520287	0.4963547	0.8734657	0.5801931	0.04471628	0.5549148	0.6562437	0.4497844	0.7978708	0.05229344	0.728938	0.5335064	0.6336042	0.5724306	0.6010949	0.03750855	0.1482993	0.5158363
cg05044994	0.6407805	0.8558143	0.7513263	0.09502197	0.7775112	0.2060676	0.7266896	0.2407742	0.7215848	0.2237218	0.2390154	0.1122519	0.6924981	0.7999554	0.7649788	0.7658359	0.9371703	0.8543146	0.9392434	0.7438977	0.1794242	0.6271268	0.6533675	0.107043	0.8731767	0.9052889	0.2359758	0.7836771	0.3765216	0.1582215	0.8664816	0.7849599	0.6140825	0.8876342	0.8144075	0.1681113	0.7244261	0.6943024	0.597174	0.9356105	0.1614158	0.7927262	0.7893729	0.7289626	0.9359078	0.7547948	0.1544711	0.3780956	0.6530702
cg05106502	0.7278482	0.962922	0.8830364	0.03912222	0.9200273	0.07531843	0.7843133	0.03729327	0.8581613	0.04546459	0.02131387	0.02629621	0.8523424	0.8647419	0.8878488	0.9145618	0.5751484	0.9153268	0.9617574	0.9050696	0.04639249	0.5565341	0.7199395	0.04856591	0.9444874	0.9420547	0.03352777	0.9131911	0.1008519	0.1044253	0.932875	0.8548731	0.6843605	0.9688612	0.7908351	0.0255073	0.7813421	0.8676332	0.6875073	0.9399783	0.05039864	0.9010128	0.7576053	0.8537641	0.4983366	0.8749914	0.02059252	0.1975433	0.6950098
cg05246522	0.8846043	0.9549036	0.894243	0.7604021	0.9296221	0.3324491	0.8517883	0.1996168	0.9219262	0.530006	0.5872467	0.6709219	0.892916	0.8930355	0.9260148	0.9235879	0.6856816	0.9496291	0.9642683	0.9181966	0.4061191	0.7685301	0.849703	0.7135423	0.961844	0.9309031	0.5681332	0.9266267	0.3539953	0.7379988	0.9469423	0.9194943	0.8255518	0.9644958	0.9296203	0.412506	0.8584289	0.8940966	0.8461421	0.9565055	0.5558038	0.9256684	0.886701	0.8875289	0.6857141	0.9319177	0.6259021	0.3671275	0.8248776
cg05338167	0.6620283	0.6446594	0.6014816	0.8237166	0.6721483	0.8775356	0.6922517	0.8351112	0.6277182	0.8496773	0.8865201	0.8777753	0.7016631	0.702754	0.6117765	0.7442622	0.7705585	0.6513239	0.6116919	0.6846979	0.9024217	0.7693698	0.7748842	0.8777368	0.6113933	0.8134118	0.8955342	0.676025	0.7474446	0.8274617	0.552062	0.6656205	0.7330419	0.58876	0.6648313	0.9003645	0.7308628	0.6298093	0.7395833	0.6089687	0.8870775	0.6270564	0.6642203	0.6459678	0.8259157	0.63714	0.8984303	0.8493553	0.7104164
cg05826823	0.326302	0.2574607	0.3123819	0.5181163	0.2915039	0.4454352	0.3546254	0.4526623	0.3226618	0.6242366	0.5733031	0.508554	0.2788177	0.2282882	0.2747644	0.298245	0.5035375	0.2761032	0.4855939	0.3289152	0.4541557	0.3015617	0.3394572	0.5518566	0.2778187	0.1684797	0.5299505	0.2791402	0.4741034	0.5482138	0.3281647	0.3152025	0.37666	0.2251716	0.4363327	0.4742355	0.3512667	0.3098769	0.3520029	0.482269	0.4332241	0.3222538	0.3122617	0.3277656	0.6235943	0.276897	0.5952837	0.551777	0.3396049
cg05868799	0.1179642	0.04565171	0.1028926	0.04390319	0.08815298	0.0417977	0.1030821	0.2633909	0.09158159	0.2103287	0.2112219	0.03831409	0.1108327	0.07990383	0.07143143	0.09885543	0.03920107	0.04698712	0.03288759	0.08982346	0.05199248	0.1396552	0.1328975	0.05106326	0.03437022	0.03640414	0.1828423	0.08486179	0.1651047	0.06035568	0.03837407	0.08749082	0.1419768	0.02663662	0.1310934	0.03413288	0.1152002	0.07762232	0.1324266	0.02513398	0.07309135	0.09928159	0.09595398	0.09684192	0.04100724	0.0692036	0.02727581	0.2136727	0.1539485
cg06144905	0.1782968	0.1057363	0.1888982	0.1343802	0.1566543	0.2941307	0.2268745	0.3051363	0.1426726	0.248626	0.2949038	0.1335222	0.1687721	0.2141676	0.1437513	0.2011761	0.3393022	0.2331662	0.06145569	0.1502373	0.2490219	0.2817834	0.1931747	0.1889587	0.07490273	0.0789637	0.2127532	0.1640682	0.3550053	0.1350742	0.1142995	0.1875925	0.228594	0.09697667	0.2417346	0.1870916	0.2003873	0.1760284	0.2039365	0.05321642	0.4566087	0.1043606	0.3900211	0.1758722	0.3944511	0.1216883	0.126146	0.2281362	0.2062017
cg06244417	0.4721475	0.3228053	0.3966884	0.6459367	0.3703654	0.6010869	0.4402092	0.56559	0.3912202	0.6654593	0.6167235	0.64926	0.422041	0.4241308	0.3658965	0.4024692	0.6652393	0.386977	0.4467595	0.3943329	0.5945917	0.4950669	0.4371654	0.6169254	0.3210583	0.7708068	0.6126045	0.418452	0.5467626	0.6863197	0.3476232	0.3884272	0.5001145	0.3458062	0.4457468	0.6060858	0.4411199	0.408844	0.4688836	0.5323197	0.6979315	0.3871372	0.4218315	0.419195	0.625918	0.3892006	0.6456722	0.6052899	0.4835315
cg06394229	0.8318138	0.7000832	0.7822366	0.9333768	0.762305	0.9276634	0.7980905	0.926957	0.7302884	0.9463716	0.9521771	0.950618	0.7976705	0.7968869	0.7454357	0.7672537	0.8471192	0.6906957	0.7941299	0.7723421	0.9411498	0.8836703	0.8007669	0.9409411	0.6963367	0.2470621	0.9552006	0.7695004	0.9034073	0.9428724	0.6976053	0.8264843	0.8455681	0.6377025	0.8251709	0.947275	0.7929085	0.7735248	0.8479152	0.8075978	0.9435451	0.7483529	0.7338276	0.7661185	0.8775557	0.6935158	0.9450537	0.9265199	0.8497259
cg06407137	0.92714	0.935216	0.900145	0.9191716	0.9079535	0.9421059	0.878969	0.9425341	0.9469324	0.9603665	0.9442213	0.9620201	0.9297875	0.93936	0.9299639	0.9364783	0.9545724	0.9222172	0.6111488	0.928596	0.9319803	0.9123769	0.9361956	0.9641689	0.942292	0.9609925	0.9516389	0.9123144	0.9292803	0.9541652	0.9081565	0.9397272	0.9319304	0.9091108	0.9377032	0.9566055	0.9199887	0.9264063	0.9441835	0.5647663	0.9398248	0.9158597	0.9231187	0.891686	0.9506938	0.9396293	0.9556828	0.9557004	0.9489654
cg06495803	0.8142859	0.9467211	0.8723369	0.5177714	0.8943756	0.612179	0.834738	0.3981291	0.8573434	0.4061485	0.3100288	0.7337521	0.873677	0.8617237	0.9105639	0.9032516	0.3765508	0.92339	0.953549	0.8866132	0.6243999	0.7669582	0.8345497	0.6936679	0.952214	0.942792	0.2820583	0.8970675	0.5908026	0.5769987	0.9250935	0.9030558	0.766486	0.9490262	0.871559	0.6064643	0.8223475	0.8635566	0.7568911	0.9318049	0.6262255	0.8625272	0.8373482	0.8650953	0.4725118	0.8636414	0.7255141	0.4915308	0.7717918
cg06806711	0.4100445	0.6449506	0.5026386	0.03660596	0.4954792	0.04995809	0.4126032	0.1646404	0.4425539	0.1629276	0.1290282	0.04167253	0.4899711	0.5747173	0.544414	0.4715198	0.03860593	0.6749449	0.5865556	0.4732058	0.05585771	0.3086015	0.3630891	0.04134942	0.6648279	0.5835415	0.1208855	0.4920996	0.121406	0.04849038	0.6841457	0.567354	0.35061	0.5516524	0.5713455	0.05024149	0.4165226	0.5001081	0.3320687	0.5660578	0.0624823	0.5097199	0.4498985	0.5006009	0.03803176	0.3890387	0.03159683	0.1377134	0.4043072
cg06849477	0.08509964	0.05879877	0.09337403	0.04722388	0.0828164	0.05573222	0.1241578	0.271892	0.09546718	0.2328415	0.1549634	0.04511679	0.1168584	0.09461231	0.06734136	0.08561663	0.113861	0.06397729	0.04963209	0.08813427	0.06268495	0.1747288	0.08982949	0.05902577	0.0412789	0.04549505	0.1319027	0.09822322	0.2005282	0.05211517	0.06051363	0.1259959	0.1422566	0.03015591	0.1132837	0.04856049	0.1089855	0.1058078	0.1115721	0.05366041	0.05970804	0.1114903	0.1096611	0.09116606	0.1262335	0.09435318	0.05053332	0.1778587	0.1339595
cg07086380	0.6643569	0.896315	0.7536115	0.9212375	0.7181096	0.5177935	0.6132555	0.03110812	0.7907375	0.0887658	0.1565522	0.9408473	0.7260732	0.7801393	0.8398558	0.7683795	0.1892682	0.8772726	0.861797	0.6820905	0.4826154	0.5330717	0.6835188	0.9049497	0.9127476	0.8919128	0.1296333	0.7282246	0.1265412	0.9091998	0.8805705	0.6862726	0.4535649	0.8720371	0.7728524	0.6940384	0.5855269	0.7381015	0.3886698	0.8811822	0.8233383	0.769549	0.6661963	0.7024642	0.2897537	0.70096	0.9398959	0.1528557	0.4782263
cg07156669	0.1262417	0.27714	0.1710163	0.03905927	0.2414114	0.04138922	0.1397135	0.03816947	0.2451962	0.03365388	0.03169284	0.04298967	0.1571925	0.2668943	0.183484	0.2785877	0.1819131	0.2559793	0.200266	0.2032221	0.03902492	0.1492016	0.2519331	0.04519112	0.2660799	0.2760716	0.03083386	0.2222525	0.04164173	0.04598741	0.2874448	0.2134949	0.1299151	0.2365661	0.260539	0.04262936	0.1465089	0.1469894	0.128872	0.2623009	0.03815196	0.2010196	0.2674931	0.1692298	0.2001017	0.1937342	0.03273552	0.06034066	0.1447982
cg07408456	0.3491404	0.2246666	0.2504619	0.2598745	0.2171946	0.2848222	0.3003028	0.7386398	0.299792	0.6204054	0.6665545	0.3241176	0.2578145	0.3147342	0.1622409	0.2287456	0.2639803	0.1398586	0.1876225	0.2316669	0.3752005	0.3819217	0.308634	0.298169	0.2122195	0.1670073	0.5383729	0.2091998	0.7113654	0.3291795	0.1317277	0.2535886	0.368284	0.1781391	0.2610476	0.3521871	0.2993194	0.2524409	0.3507992	0.1767165	0.2937803	0.3182321	0.2859056	0.2752282	0.2140547	0.2990889	0.142768	0.6125412	0.3630868
cg07509155	0.3255214	0.1693441	0.2322351	0.3470949	0.2459391	0.3569446	0.4637021	0.7124284	0.210612	0.5376781	0.5097297	0.30033	0.2344573	0.3231682	0.2029547	0.2477651	0.1233199	0.1858931	0.2626615	0.2397649	0.4762715	0.4642314	0.4600549	0.4119963	0.1189329	0.2611042	0.5264345	0.2632134	0.5776654	0.3193381	0.1762481	0.4226307	0.3313414	0.1055098	0.4877691	0.487078	0.5078509	0.2444842	0.2865415	0.2222366	0.4649095	0.1803183	0.2972685	0.2624467	0.2273564	0.1761034	0.3610296	0.5180832	0.3368548
cg07730301	0.3920191	0.07552607	0.259616	0.4508177	0.2033622	0.6759426	0.3153848	0.7448305	0.2102474	0.7600632	0.7836096	0.6263221	0.3274497	0.2685605	0.1516657	0.2174483	0.5503249	0.129271	0.04811909	0.2209682	0.6981226	0.3611821	0.3250567	0.7461767	0.04988759	0.06574973	0.7435219	0.1991333	0.7553712	0.7058695	0.07437325	0.2518934	0.3918168	0.02415352	0.3778076	0.7248099	0.3086837	0.2368206	0.3988541	0.06385633	0.5225339	0.2425404	0.3374557	0.2365714	0.4537326	0.2382238	0.4658396	0.6720607	0.4243621
cg07873128	0.940037	0.9705042	0.9492151	0.1912057	0.9472656	0.3822208	0.933778	0.9258741	0.9415459	0.955192	0.9502578	0.2895682	0.9483141	0.9397326	0.9506562	0.9429153	0.9491138	0.9621446	0.9719249	0.9499766	0.294531	0.9329059	0.9277172	0.3265111	0.9698842	0.9719509	0.9385491	0.9532259	0.9187359	0.4364145	0.9707662	0.9591404	0.933067	0.9687928	0.9545743	0.2919855	0.9358249	0.9576939	0.9450775	0.9495831	0.4362444	0.9573849	0.9406365	0.9464207	0.9510694	0.967215	0.2337723	0.9373056	0.9371692
cg08044694	0.691734	0.2345209	0.5626254	0.9356614	0.4378715	0.9481412	0.6236801	0.954859	0.4723467	0.96596	0.9649688	0.9487948	0.6263591	0.6103818	0.4246327	0.4721308	0.9371079	0.2598688	0.07073314	0.5059037	0.9604443	0.8092287	0.6399324	0.9484969	0.09567907	0.1554476	0.9584998	0.4658187	0.939575	0.9443713	0.152935	0.5359834	0.7251511	0.06985152	0.6928171	0.959846	0.6905822	0.5449713	0.7330347	0.1257943	0.9470101	0.5506554	0.6259277	0.5425604	0.9438016	0.4977844	0.9549146	0.951902	0.7322893
cg08368934	0.7769876	0.2583633	0.7179179	0.5919932	0.5967008	0.8463814	0.7624553	0.9727867	0.6640396	0.9808798	0.9795157	0.6701869	0.7374521	0.6680055	0.4601254	0.5700646	0.9809	0.3510794	0.09241398	0.6196874	0.9068554	0.8658125	0.762486	0.8669886	0.1132423	0.2747806	0.9805308	0.5933201	0.9740424	0.8157776	0.2400031	0.6330652	0.8180304	0.07224699	0.7331033	0.8440107	0.7437981	0.6719419	0.8067018	0.1695052	0.8890469	0.6886341	0.7875232	0.688497	0.9814188	0.6154563	0.6382931	0.9732814	0.8497882
cg08399444	0.7081423	0.308089	0.6272096	0.966812	0.5119483	0.9632527	0.7332631	0.961359	0.4854696	0.9675304	0.9436575	0.9698092	0.6163793	0.6281662	0.4678739	0.4746511	0.9675445	0.3334385	0.3751888	0.4883182	0.9655754	0.8224009	0.7334843	0.976164	0.2227308	0.9751444	0.97098	0.4808406	0.9602112	0.9688338	0.4069426	0.5781996	0.7769288	0.243933	0.7001835	0.9660144	0.7408159	0.5988634	0.7388611	0.600589	0.9580863	0.5111603	0.626054	0.6035811	0.9677379	0.5218112	0.9675082	0.9646608	0.7647936
cg08458487	0.2158389	0.04214856	0.1337082	0.6845908	0.09225168	0.6372572	0.1629737	0.6270562	0.1117448	0.6862239	0.6633422	0.6907146	0.1533388	0.1271462	0.08297264	0.1188837	0.6872302	0.04963386	0.03078588	0.1084545	0.7176634	0.3029915	0.1668259	0.7281374	0.03082069	0.06509131	0.6865317	0.09583492	0.6436206	0.6370475	0.04493565	0.1276594	0.2104798	0.02212064	0.1509047	0.6715387	0.1668965	0.116276	0.1746079	0.04917215	0.6389272	0.09870508	0.1673468	0.1245171	0.745486	0.09354223	0.7157741	0.6660761	0.2368717
cg09076077	0.509949	0.1279546	0.3540199	0.0709366	0.4145601	0.0712437	0.4398271	0.693373	0.2728177	0.8461881	0.778441	0.05384912	0.3968769	0.3356036	0.1986888	0.3532167	0.9371622	0.2209663	0.1247517	0.3541807	0.07182598	0.5399351	0.4159361	0.0497133	0.1455829	0.1558563	0.7352534	0.3577501	0.6732378	0.1166657	0.1262664	0.2349118	0.5831718	0.2161872	0.4362598	0.05684419	0.4262306	0.3904053	0.4930832	0.08947241	0.07534366	0.4139192	0.5082736	0.4142579	0.9459972	0.3320623	0.03635447	0.7172832	0.5289426
cg09172980	0.5471072	0.3808122	0.4803554	0.57789	0.445098	0.4907632	0.5065582	0.696869	0.5100951	0.691056	0.6715034	0.5828438	0.4817111	0.4790052	0.4165154	0.4609444	0.5009771	0.4252659	0.4241681	0.4407853	0.5245036	0.60417	0.5828242	0.613564	0.298451	0.300981	0.696462	0.451438	0.6547159	0.6097258	0.466507	0.4977124	0.5628774	0.3024855	0.5442282	0.612627	0.5236496	0.4635997	0.5512844	0.4607826	0.6001602	0.4934873	0.5065502	0.4748977	0.5609223	0.497494	0.5322966	0.726209	0.5994537
cg09208010	0.498051	0.163234	0.4017357	0.5599426	0.3321741	0.8368806	0.5493335	0.9283381	0.2875434	0.8446448	0.9025696	0.628489	0.4269129	0.504074	0.3090936	0.3592703	0.4545542	0.2047579	0.03985698	0.3473082	0.8700609	0.6734363	0.5563654	0.5988607	0.1028858	0.1185994	0.8901826	0.3270076	0.9268692	0.4058222	0.1242609	0.5210329	0.5779438	0.04717285	0.4196606	0.8138861	0.5626225	0.3999329	0.4781677	0.06046101	0.7533828	0.3963166	0.3774338	0.4322222	0.4458255	0.320735	0.3535362	0.8763635	0.5524584
cg09313705	0.4845327	0.3377724	0.449224	0.7080229	0.4455673	0.8009107	0.5281364	0.8314252	0.3782762	0.7572595	0.8805147	0.7574033	0.4998622	0.5398075	0.4044535	0.484597	0.4938827	0.3269975	0.2482437	0.449089	0.8322624	0.6423263	0.5213541	0.6716787	0.3112874	0.2450849	0.8699337	0.4360033	0.862756	0.6952763	0.2666433	0.5096956	0.5102046	0.2489586	0.3773996	0.7817152	0.5448925	0.4467061	0.5158984	0.2314687	0.7902782	0.3914874	0.473735	0.4473776	0.4905625	0.4193859	0.6176068	0.8118663	0.5606727
cg09358725	0.5705971	0.3643619	0.5069323	0.9337738	0.3852307	0.9196171	0.5869926	0.9146249	0.4268536	0.9283228	0.928784	0.950669	0.5257014	0.4901383	0.4404059	0.3965844	0.8613195	0.28876	0.2193586	0.4174172	0.9399176	0.7676457	0.6079841	0.9316881	0.239819	0.4263168	0.9389889	0.4019115	0.8947369	0.937901	0.2446245	0.4880437	0.6470547	0.2235384	0.6234028	0.9508638	0.5846123	0.5155289	0.6790112	0.2171332	0.9278557	0.5178216	0.4999274	0.526629	0.9027514	0.5139341	0.9448547	0.8852258	0.6675617
cg09419900	0.514222	0.35748	0.5243682	0.2879842	0.4976124	0.3284285	0.5155789	0.7292793	0.560398	0.7952914	0.730818	0.33277	0.5511994	0.4837731	0.4252394	0.5128617	0.6074093	0.4385512	0.4639868	0.4838413	0.3648221	0.5774019	0.550549	0.228412	0.3689028	0.4567766	0.6688977	0.5015951	0.5194966	0.2218657	0.3158295	0.4387363	0.5163335	0.3053991	0.5250568	0.4337461	0.5230055	0.5345008	0.518646	0.4610428	0.2768582	0.477277	0.4746301	0.5055918	0.6204255	0.4610588	0.2244613	0.66466	0.547992
cg09427311	0.1723423	0.1228146	0.19638	0.1363162	0.1235356	0.163956	0.1382041	0.3371036	0.2733937	0.2351146	0.2596756	0.174701	0.1297913	0.1839966	0.1347088	0.1765427	0.1478243	0.2113682	0.1304223	0.1253687	0.2316335	0.2191868	0.1492254	0.2004349	0.1320202	0.1485594	0.2358405	0.1209549	0.3755593	0.1773281	0.1349271	0.1351918	0.1684644	0.1302349	0.185101	0.1961037	0.112601	0.1304099	0.1249475	0.3218066	0.1957882	0.1758625	0.1091567	0.1505586	0.1199171	0.09203897	0.1460996	0.2515458	0.1570997
cg09624565	0.1812421	0.05276647	0.1712604	0.3674205	0.1250068	0.4553694	0.2107561	0.3176555	0.1164743	0.2830902	0.3476505	0.5589207	0.1420143	0.1749587	0.1164483	0.1034653	0.03114249	0.06400526	0.03515571	0.1354987	0.467658	0.2294663	0.2369972	0.4450909	0.02644473	0.04841742	0.3062805	0.1143055	0.3738407	0.4467257	0.05114613	0.1937742	0.2111622	0.0210016	0.1868292	0.6157894	0.2079845	0.138517	0.1709246	0.04461093	0.4353798	0.1227854	0.1284676	0.1432661	0.03398416	0.1061616	0.5101213	0.2389513	0.210101
cg09868035	0.3851694	0.2059309	0.3281478	0.3804702	0.3334945	0.510798	0.3796176	0.6769171	0.3420586	0.5408098	0.6443283	0.4768767	0.3386131	0.3860429	0.326653	0.3727513	0.3093068	0.2383899	0.1812926	0.3527084	0.6113877	0.4955629	0.5255961	0.3918194	0.1809305	0.2024476	0.6350328	0.3040809	0.6643786	0.4027114	0.2407994	0.3260337	0.4108841	0.1641493	0.3818299	0.4971369	0.4396155	0.3594457	0.3912596	0.150112	0.63301	0.3607552	0.4204857	0.3563876	0.3221863	0.3155673	0.4847504	0.6460314	0.4066204
cg09953122	0.9520923	0.9461915	0.941568	0.9491953	0.9486087	0.9493687	0.943517	0.9441484	0.9542385	0.9613295	0.9585422	0.9661699	0.9562569	0.9525554	0.9557439	0.9523239	0.9667127	0.9606481	0.9680718	0.9473677	0.9592321	0.9504087	0.9557019	0.9598398	0.9628333	0.9595739	0.9501678	0.9492417	0.9453559	0.9592131	0.9599895	0.9642291	0.9489989	0.9564525	0.9666842	0.9651992	0.9509661	0.9508643	0.9578952	0.9483268	0.9537207	0.9513102	0.9525648	0.9358574	0.9584925	0.9653913	0.9638481	0.9562522	0.9594354
cg10057295	0.4093961	0.1485759	0.307375	0.3018152	0.2799431	0.3235565	0.3378947	0.6314808	0.2985806	0.723806	0.7857442	0.4372196	0.3562112	0.2314667	0.2484197	0.2467788	0.1132177	0.1530795	0.09883676	0.2838722	0.2645085	0.3801931	0.2815233	0.4064027	0.1220478	0.1197589	0.7563562	0.2874886	0.6237685	0.5416244	0.1494397	0.2439362	0.4281915	0.1270855	0.3174473	0.3252859	0.3328542	0.3612015	0.4082383	0.092488	0.3767701	0.2691988	0.2331621	0.3790552	0.1604406	0.2773519	0.3119624	0.5691887	0.4236508
cg10266490	0.0758568	0.03943329	0.09286989	0.1027161	0.06060631	0.1282152	0.06194103	0.199277	0.05740685	0.2224494	0.1728623	0.1378255	0.06723412	0.05593756	0.0418657	0.05381807	0.07311262	0.05651261	0.03739107	0.06043936	0.1246555	0.07049633	0.05300238	0.1001594	0.02925052	0.03848981	0.1909761	0.04948357	0.2614644	0.1365973	0.03848883	0.05824232	0.08500156	0.02342873	0.05219149	0.1310484	0.06418162	0.05868064	0.06186148	0.0366411	0.1460008	0.06708339	0.06135238	0.08309209	0.0674441	0.0368483	0.08235481	0.1450852	0.07865439
cg10275770	0.4097009	0.2091984	0.4210157	0.526422	0.343475	0.6682202	0.4621581	0.6381922	0.2913508	0.6525509	0.7303024	0.5713578	0.3658363	0.4121929	0.3091671	0.3764984	0.4785316	0.2767191	0.1954216	0.3417906	0.6798013	0.5436244	0.4444363	0.6404973	0.1386933	0.1001564	0.6512508	0.3188098	0.6726005	0.6184453	0.2031456	0.4148071	0.458709	0.1450586	0.3872424	0.6195326	0.465626	0.3907068	0.4440129	0.1790309	0.6453122	0.379959	0.3426229	0.3747116	0.5637135	0.3455003	0.6118572	0.5651887	0.5057254
cg10287137	0.4231716	0.1320475	0.3108147	0.4831296	0.2775099	0.6017715	0.4384863	0.7248466	0.2506516	0.6206241	0.7295277	0.4820079	0.3447178	0.4587215	0.2476283	0.2859338	0.5483466	0.1544248	0.06492829	0.3133422	0.7357986	0.5358914	0.4525748	0.5387051	0.08330182	0.1680157	0.6534771	0.3174953	0.6032659	0.5146186	0.1067595	0.3002412	0.4523397	0.05141966	0.3946529	0.6253081	0.446963	0.3381402	0.4433849	0.1195844	0.5997593	0.2891725	0.520521	0.2891701	0.594022	0.2507609	0.3905955	0.7538809	0.4603153
cg10681065	0.4203661	0.2567244	0.3723667	0.3261472	0.2948374	0.3745776	0.4261921	0.8217493	0.2772056	0.6670049	0.786833	0.3709112	0.3993858	0.3966086	0.3098984	0.2933296	0.4916391	0.2147586	0.3133626	0.3468257	0.5139808	0.427631	0.4744376	0.4854949	0.2169152	0.07673848	0.749845	0.2924004	0.7702544	0.5193867	0.3877172	0.3859923	0.4356383	0.1334775	0.3930164	0.3924291	0.4374894	0.3624422	0.4009916	0.3435018	0.5684651	0.2717041	0.4125355	0.3765567	0.4876623	0.2624239	0.4148397	0.7240995	0.483836
cg10784813	0.3264724	0.5266914	0.5872105	0.2591157	0.4989196	0.06752921	0.3088636	0.02166252	0.3629611	0.02420628	0.01864043	0.1801734	0.4854834	0.4335003	0.6304926	0.5566036	0.1560164	0.7002974	0.7816183	0.4318286	0.09857471	0.2600715	0.3534544	0.3467161	0.4804207	0.71522	0.02390406	0.4522681	0.03857036	0.4190114	0.8296884	0.5868707	0.330469	0.3717271	0.5732371	0.1160589	0.3278258	0.4907976	0.3160828	0.5402364	0.2985065	0.3129805	0.2987783	0.4845415	0.2228691	0.250998	0.3022166	0.05433903	0.4716691
cg10977115	0.7863873	0.9641141	0.8878701	0.5927741	0.8902747	0.1340213	0.7805932	0.1391346	0.8986423	0.2004345	0.03810291	0.2236036	0.8722163	0.8772747	0.9283632	0.906303	0.968316	0.9527323	0.9763685	0.8903949	0.1281733	0.7299453	0.843946	0.3468446	0.977001	0.9661492	0.02905931	0.8965839	0.1497074	0.1785061	0.9621893	0.9035326	0.7448846	0.9766756	0.9058607	0.2465983	0.7799417	0.8817421	0.7750539	0.9741828	0.3477742	0.9080675	0.9102628	0.8578519	0.9684548	0.8969447	0.5338771	0.3735122	0.7335519
cg11024597	0.7545533	0.3551081	0.7221987	0.9503238	0.6148009	0.9562869	0.7544506	0.9719743	0.5016766	0.9742391	0.9766746	0.9650532	0.7248972	0.6693955	0.625465	0.6430771	0.6452606	0.4846826	0.1401184	0.6375162	0.9672546	0.8408108	0.7395768	0.9629099	0.2779731	0.4769178	0.9726203	0.6124803	0.9664605	0.9449542	0.4024414	0.7109712	0.803943	0.210229	0.7156325	0.9692714	0.7739606	0.6697661	0.7882056	0.2070104	0.9467667	0.6170386	0.7722861	0.6864083	0.633355	0.5903901	0.9586257	0.9509107	0.805883
cg11098259	0.6164213	0.1093067	0.5410151	0.9476336	0.4095986	0.9074475	0.575946	0.825026	0.4045876	0.9266253	0.9121821	0.9610215	0.5809399	0.468601	0.375238	0.4139009	0.8968052	0.1953305	0.08142183	0.4336056	0.9064469	0.6936098	0.530666	0.9628016	0.06235646	0.1267902	0.9131701	0.3909431	0.8081245	0.9590341	0.1307285	0.4152756	0.6607671	0.04947409	0.5615565	0.9217614	0.555782	0.4532001	0.6861368	0.1245717	0.9268344	0.5079734	0.582471	0.5057112	0.9074818	0.426056	0.9548054	0.8585781	0.702867
cg11164400	0.1014043	0.05025212	0.1018421	0.04963265	0.08183653	0.07113513	0.1435588	0.1633713	0.1047556	0.172512	0.1798113	0.03846693	0.1136191	0.1024929	0.07189009	0.1088604	0.083467	0.04425967	0.04045567	0.0947575	0.09272668	0.1439031	0.1011259	0.04598783	0.0392861	0.04975345	0.1260443	0.09735013	0.1834534	0.03703201	0.06173449	0.2042185	0.1357249	0.04089107	0.0639571	0.06363213	0.1203872	0.09412277	0.1082198	0.05021453	0.04738788	0.08447488	0.1102939	0.08698779	0.0866212	0.09537885	0.04395414	0.1193689	0.1214839
cg11206634	0.8724096	0.9805126	0.9074895	0.9646499	0.8988289	0.8867115	0.8065614	0.8060949	0.9133555	0.8723557	0.8817453	0.9671832	0.9131964	0.8955941	0.9466235	0.8908467	0.1415655	0.9293813	0.02442993	0.9058928	0.8851766	0.7785282	0.8296739	0.9573897	0.9714146	0.9803432	0.903682	0.9064471	0.7089877	0.9641181	0.9498999	0.9215242	0.8501942	0.9818336	0.9184161	0.8824756	0.7943665	0.9025885	0.7988557	0.04751333	0.9259197	0.9123124	0.7698922	0.901022	0.1458374	0.8430795	0.8770815	0.8396276	0.8623651
cg11254522	0.3020587	0.2149628	0.3595613	0.03694599	0.327779	0.04387121	0.3204474	0.5236793	0.3620799	0.642767	0.4730483	0.04421115	0.3495246	0.2626908	0.2995063	0.3334578	0.616526	0.3336133	0.3500711	0.3095616	0.03564805	0.356726	0.355869	0.0358688	0.2588592	0.4829488	0.4577242	0.3048829	0.3470379	0.08963974	0.3318463	0.3495224	0.4106171	0.260323	0.3613192	0.04001136	0.2992635	0.3292543	0.3578005	0.3085451	0.05074942	0.3487506	0.4006427	0.342055	0.5691746	0.2864663	0.06182267	0.5330721	0.4285522
cg12952132	0.6496869	0.9037871	0.86948	0.08027407	0.8753333	0.1213357	0.7719571	0.5261849	0.8672475	0.7941013	0.7484555	0.0563309	0.8663415	0.8127701	0.7356483	0.8894605	0.6896783	0.9131458	0.9056354	0.8553841	0.06246927	0.6455732	0.7773556	0.1875044	0.7839413	0.9055182	0.7512491	0.8750817	0.5237877	0.251822	0.920067	0.7372997	0.7098632	0.9200975	0.7556857	0.05151286	0.7546712	0.8612058	0.6809886	0.9313921	0.0908617	0.879756	0.8435047	0.8577054	0.7350065	0.8601962	0.07291308	0.7200009	0.7154611
cg15880738	0.9716835	0.9824918	0.9677545	0.9716657	0.9690054	0.9760063	0.9669266	0.4293182	0.9721312	0.45261	0.424955	0.9808829	0.974912	0.9743564	0.9789247	0.9759762	0.9775211	0.9778016	0.9811404	0.9731321	0.9768056	0.9511261	0.9699121	0.9831817	0.9820325	0.9802228	0.4442034	0.9752387	0.5788119	0.9768249	0.9814736	0.9748679	0.9650754	0.9860537	0.9774538	0.9800577	0.9712976	0.9749064	0.9810596	0.9681858	0.9763398	0.972293	0.9725629	0.9651626	0.9779537	0.9832867	0.9818337	0.7635003	0.9710166
cg24841244	0.7538009	0.9562129	0.8450986	0.9614542	0.8859125	0.9402377	0.7528626	0.02528908	0.8797739	0.02946954	0.01922172	0.9724808	0.7766573	0.8839331	0.9255883	0.8869599	0.971159	0.937833	0.9780794	0.8637943	0.930021	0.6331121	0.7418237	0.9708518	0.9739876	0.9581348	0.0229672	0.8844571	0.0976647	0.9733233	0.9574844	0.8750784	0.7011335	0.9775255	0.846327	0.9711922	0.7455654	0.8253701	0.6388017	0.9687172	0.9508891	0.877603	0.876283	0.825155	0.9710577	0.8375945	0.9660891	0.1830348	0.6780506
[truncated: 143 more columns]
